# Supplementary material for: 1-Dichloro­acetyl-r-2,c-6-bis­(4-methoxy­phen­yl)-t-3,t-5-dimethyl­piperidin-4-one
Source: Acta Crystallogr Sect E Struct Rep Online. 2010 Jan 9;66(Pt 2):o263. doi: 10.1107/S1600536809054725 (PMC2979939; doi:10.1107/S1600536809054725)
Supplement: Supplementary file 1 [file e-66-0o263-sup1.cif]

##############################################################################
###                                                                        ###
###        Electronic paper (Acta Crystallographica Section E)             ###
###                                                                        ###
##############################################################################
#                                                                            #
# This CIF contains the data in a paper accepted for publication in Acta     #
# Crystallographica Section E. It conforms to the requirements of Notes      #
# for Authors for Section E, and has been peer reviewed under the auspices   #
# of the IUCr Commission on Journals.                                        #
#                                                                            #
# Full details of the Crystallographic Information File format               #
# are given in the paper "The Crystallographic Information File (CIF):       #
# a New Standard Archive File for Crystallography" by S. R. Hall, F. H.      #
# Allen and I. D. Brown [Acta Cryst. (1991), A47, 655-685].                  #
#                                                                            #
# The current version of the core CIF dictionary is obtainable from          #
# ftp://ftp.iucr.org/pub/cif_core.dic. The current version number is 2.4.    #
#                                                                            #
# Software is freely available for graphical display of the structure(s) in  #
# this CIF.  For information consult the CIF home page http://www.iucr.org/  #
# cif/home.html                                                              #
#                                                                            #
# This file may be used for bona fide research purposes within the           #
# scientific community so long as proper attribution is given to the journal # 
# article from which it was obtained.                                        #
#                                                                            #
##############################################################################
                                             
data_global
_audit_creation_method     SHELXL-97
_journal_date_recd_electronic     2009-12-17
_journal_date_accepted     2009-12-19
_journal_name_full     'Acta Crystallographica, Section E'
_journal_year     2010
_journal_volume     66
_journal_issue      2
_journal_page_first     o263
_journal_page_last     o263
_journal_paper_category     QO
_journal_coeditor_code     CI2992
_publ_contact_author_name     ' M.N. Ponnuswamy '
_publ_contact_author_address
;   Centre of Advanced Study in Crystallography and Biophysics
    University of Madras
    Guindy Campus
    Chennai - 600 025
    India
;
_publ_contact_author_email     'mnpsy2004@yahoo.com'
_publ_contact_author_fax     '+9144 22352494'
_publ_contact_author_phone     '+9144 22300122'
_publ_section_title
;\
1-Dichloroacetyl-<i>r</i>-2,<i>c</i>-6-bis(4-methoxyphenyl)-<i>t</i>-3,\
<i>t</i>-5-dimethylpiperidin-4-one
;
loop_
    _publ_author_name
    _publ_author_address
    'K. Ravichandran'
;
    Centre of Advanced Study in Crystallography and Biophysics
    University of Madras
    Guindy Campus
    Chennai 600 025
    India
;
    'P. Ramesh '
;
    Centre of Advanced Study in Crystallography and Biophysics
    University of Madras
    Guindy Campus
    Chennai 600 025
    India
;
    'C. Neeladevi'
;
     Department of Chemistry,
     Government Arts College (Autonomous),
     Coimbatore 641 018
     India
;
    'S. Ponnuswamy'
;
     Department of Chemistry,
     Government Arts College (Autonomous),
     Coimbatore 641 018
     India
;
    'M.N. Ponnuswamy'
;
    Centre of Advanced Study in Crystallography and Biophysics
    University of Madras
    Guindy Campus
    Chennai 600 025
    India
;
data_I
_audit_creation_method     SHELXL-97
_chemical_name_systematic
;
1-Dichloroacetyl-<i>r</i>-2,<i>c</i>-6-bis(4-methoxyphenyl)-
<i>t</i>-3,<i>t</i>-5-dimethylpiperidin-4-one
;
_chemical_name_common
;
;
_chemical_formula_moiety     'C23 H25 Cl2 N O4'
_chemical_formula_sum     'C23 H25 Cl2 N O4'
_chemical_formula_iupac     'C23 H25 Cl2 N O4'
_chemical_formula_weight     450.34
_chemical_melting_point     ?
_symmetry_cell_setting     Monoclinic
_symmetry_space_group_name_H-M     'P 21/c'
_symmetry_space_group_name_Hall     '-P 2ybc'
loop_
    _symmetry_equiv_pos_as_xyz
    'x, y, z'
    '-x, y+1/2, -z+1/2'
    '-x, -y, -z'
    'x, -y-1/2, z-1/2'
_cell_length_a     8.1251(7)
_cell_length_b     9.9702(9)
_cell_length_c     27.649(2)
_cell_angle_alpha     90.00
_cell_angle_beta     92.265(5)
_cell_angle_gamma     90.00
_cell_volume     2238.0(3)
_cell_formula_units_Z     4
_cell_measurement_reflns_used     2335
_cell_measurement_theta_min     1.47
_cell_measurement_theta_max     28.43
_cell_measurement_temperature     293(2)
_exptl_crystal_description     Block
_exptl_crystal_colour     Colourless
_exptl_crystal_size_max     0.27
_exptl_crystal_size_mid     0.26
_exptl_crystal_size_min     0.23
_exptl_crystal_density_diffrn     1.337
_exptl_crystal_density_meas     ?
_exptl_crystal_density_method     'not measured'
_exptl_crystal_F_000     944
_exptl_absorpt_coefficient_mu     0.319
_exptl_absorpt_correction_type     multi-scan
_exptl_absorpt_process_details     '(SADABS; Bruker, 2008)'
_exptl_absorpt_correction_T_min     0.917
_exptl_absorpt_correction_T_max     0.929
_exptl_special_details
;
;
_diffrn_ambient_temperature     293(2)
_diffrn_radiation_type     MoK\a
_diffrn_radiation_wavelength     0.71073
_diffrn_radiation_source     'fine-focus sealed tube'
_diffrn_radiation_monochromator     graphite
_diffrn_measurement_device_type
                              'Bruker SMART APEXII area-detector diffractometer'
_diffrn_measurement_method     '\w and \f scans'
_diffrn_detector_area_resol_mean     ?
_diffrn_reflns_number     19833
_diffrn_reflns_av_R_equivalents     0.0257
_diffrn_reflns_av_sigmaI/netI     0.0273
_diffrn_reflns_theta_min     1.47
_diffrn_reflns_theta_max     28.43
_diffrn_reflns_theta_full     25.00
_diffrn_measured_fraction_theta_max     0.954
_diffrn_measured_fraction_theta_full     0.998
_diffrn_reflns_limit_h_min     -8
_diffrn_reflns_limit_h_max     10
_diffrn_reflns_limit_k_min     -13
_diffrn_reflns_limit_k_max     13
_diffrn_reflns_limit_l_min     -36
_diffrn_reflns_limit_l_max     36
_diffrn_standards_number     0
_diffrn_standards_interval_count     .
_diffrn_standards_interval_time     .
_diffrn_standards_decay_%     ?
_refine_special_details
;
Refinement of <i>F</i>^2^ against ALL reflections. The weighted <i>R</i>-factor
<i>wR</i> and goodness of fit <i>S</i> are based on <i>F</i>^2^, conventional
<i>R</i>-factors <i>R</i> are based on <i>F</i>, with <i>F</i> set to zero for
negative <i>F</i>^2^. The threshold expression of <i>F</i>^2^ >
\s(<i>F</i>^2^) is used only for calculating <i>R</i>-factors(gt) <i>etc</i>.
and is not relevant to the choice of reflections for refinement.
<i>R</i>-factors based on <i>F</i>^2^ are statistically about twice as large
as those based on <i>F</i>, and <i>R</i>- factors based on ALL data will be
even larger.
;
_reflns_number_total     5379
_reflns_number_gt     3699
_reflns_threshold_expression     I>2\s(I)
_refine_ls_structure_factor_coef     Fsqd
_refine_ls_matrix_type     full
_refine_ls_R_factor_all     0.0727
_refine_ls_R_factor_gt     0.0460
_refine_ls_wR_factor_gt     0.1099
_refine_ls_wR_factor_ref     0.1230
_refine_ls_goodness_of_fit_ref     1.030
_refine_ls_restrained_S_all     1.030
_refine_ls_number_reflns     5379
_refine_ls_number_parameters     276
_refine_ls_number_restraints     0
_refine_ls_hydrogen_treatment     constr
_refine_ls_weighting_scheme     calc
_refine_ls_weighting_details
         'calc w=1/[\s^2^(Fo^2^)+(0.0497P)^2^+0.6929P] where P=(Fo^2^+2Fc^2^)/3'
_atom_sites_solution_hydrogens     geom
_atom_sites_solution_primary     direct
_atom_sites_solution_secondary     difmap
_refine_ls_shift/su_max     0.001
_refine_ls_shift/su_mean     0.000
_refine_diff_density_max     0.274
_refine_diff_density_min     -0.364
_refine_ls_extinction_method     'SHELXL97 (Sheldrick, 2008)'
_refine_ls_extinction_coef     0.0028(7)
_refine_ls_extinction_expression
                                  'Fc^*^=kFc[1+0.001xFc^2^\l^3^/sin(2\q)]^-1/4^'
loop_
    _atom_type_symbol
    _atom_type_description
    _atom_type_scat_dispersion_real
    _atom_type_scat_dispersion_imag
    _atom_type_scat_source
    'C' 'C' 0.0033 0.0016
                         'International Tables Vol C Tables 4.2.6.8 and 6.1.1.4'
    'H' 'H' 0.0000 0.0000
                         'International Tables Vol C Tables 4.2.6.8 and 6.1.1.4'
    'N' 'N' 0.0061 0.0033
                         'International Tables Vol C Tables 4.2.6.8 and 6.1.1.4'
    'O' 'O' 0.0106 0.0060
                         'International Tables Vol C Tables 4.2.6.8 and 6.1.1.4'
    'Cl' 'Cl' 0.1484 0.1585
                         'International Tables Vol C Tables 4.2.6.8 and 6.1.1.4'
_computing_data_collection     'APEX2 (Bruker, 2008)'
_computing_cell_refinement     'SAINT (Bruker, 2008)'
_computing_data_reduction     'SAINT (Bruker, 2008)'
_computing_structure_solution     'SHELXS97 (Sheldrick, 2008)'
_computing_structure_refinement     'SHELXL97 (Sheldrick, 2008)'
_computing_molecular_graphics     'ORTEP-3 (Farrugia, 1997)'
_computing_publication_material
                            'SHELXL97 (Sheldrick, 2008) and PLATON (Spek, 2009)'
loop_
    _atom_site_type_symbol
    _atom_site_label
    _atom_site_fract_x
    _atom_site_fract_y
    _atom_site_fract_z
    _atom_site_U_iso_or_equiv
    _atom_site_adp_type
    _atom_site_calc_flag
    _atom_site_refinement_flags
    _atom_site_occupancy
    _atom_site_disorder_assembly
    _atom_site_disorder_group
    Cl Cl1 0.25916(8) 1.01921(6) 0.20873(3) 0.0839(2) Uani d . 1 . .
    Cl Cl2 0.26208(12) 0.94382(8) 0.10863(3) 0.1095(3) Uani d . 1 . .
    O O1 0.03043(18) 0.80082(15) 0.18222(7) 0.0785(5) Uani d . 1 . .
    O O2 0.7057(2) 0.78446(18) 0.00094(6) 0.0835(5) Uani d . 1 . .
    O O3 0.42430(17) 0.31447(14) 0.24506(5) 0.0588(4) Uani d . 1 . .
    O O4 -0.1564(2) 0.25273(19) 0.03205(6) 0.0880(5) Uani d . 1 . .
    N N1 0.23306(16) 0.64601(13) 0.17753(5) 0.0373(3) Uani d . 1 . .
    C C2 0.41000(18) 0.60777(16) 0.17209(6) 0.0347(3) Uani d . 1 . .
    H H2 0.4747 0.6462 0.1994 0.042 Uiso calc R 1 . .
    C C3 0.42732(19) 0.45310(16) 0.17457(6) 0.0375(4) Uani d . 1 . .
    H H3 0.3593 0.4165 0.1476 0.045 Uiso calc R 1 . .
    C C4 0.3566(2) 0.40055(17) 0.22066(6) 0.0400(4) Uani d . 1 . .
    C C5 0.1976(2) 0.46357(18) 0.23518(6) 0.0429(4) Uani d . 1 . .
    H H5 0.1227 0.3916 0.2443 0.051 Uiso calc R 1 . .
    C C6 0.1163(2) 0.54088(17) 0.19306(6) 0.0407(4) Uani d . 1 . .
    H H6 0.0221 0.5882 0.2061 0.049 Uiso calc R 1 . .
    C C7 0.1748(2) 0.77330(18) 0.17704(7) 0.0466(4) Uani d . 1 . .
    C C8 0.2948(2) 0.88677(18) 0.16834(7) 0.0536(5) Uani d . 1 . .
    H H8 0.4082 0.8544 0.1731 0.064 Uiso calc R 1 . .
    C C9 0.48157(19) 0.65819(16) 0.12568(6) 0.0367(4) Uani d . 1 . .
    C C10 0.4080(2) 0.63098(19) 0.08098(6) 0.0451(4) Uani d . 1 . .
    H H10 0.3086 0.5846 0.0793 0.054 Uiso calc R 1 . .
    C C11 0.4787(2) 0.6711(2) 0.03850(7) 0.0530(5) Uani d . 1 . .
    H H11 0.4274 0.6514 0.0087 0.064 Uiso calc R 1 . .
    C C12 0.6256(3) 0.7404(2) 0.04089(8) 0.0563(5) Uani d . 1 . .
    C C13 0.7005(2) 0.76910(19) 0.08502(8) 0.0561(5) Uani d . 1 . .
    H H13 0.7992 0.8165 0.0866 0.067 Uiso calc R 1 . .
    C C14 0.6297(2) 0.72769(18) 0.12718(7) 0.0471(4) Uani d . 1 . .
    H H14 0.6821 0.7467 0.1569 0.056 Uiso calc R 1 . .
    C C15 0.6402(4) 0.7474(3) -0.04496(10) 0.1007(10) Uani d . 1 . .
    H H15A 0.6237 0.6521 -0.0460 0.151 Uiso calc R 1 . .
    H H15B 0.7155 0.7728 -0.0693 0.151 Uiso calc R 1 . .
    H H15C 0.5368 0.7921 -0.0510 0.151 Uiso calc R 1 . .
    C C16 0.6029(2) 0.4058(2) 0.16746(8) 0.0572(5) Uani d . 1 . .
    H H16A 0.6762 0.4496 0.1905 0.086 Uiso calc R 1 . .
    H H16B 0.6341 0.4276 0.1353 0.086 Uiso calc R 1 . .
    H H16C 0.6091 0.3105 0.1721 0.086 Uiso calc R 1 . .
    C C17 0.2310(3) 0.5525(2) 0.27953(7) 0.0608(5) Uani d . 1 . .
    H H17A 0.2733 0.4986 0.3060 0.091 Uiso calc R 1 . .
    H H17B 0.1304 0.5947 0.2884 0.091 Uiso calc R 1 . .
    H H17C 0.3103 0.6200 0.2721 0.091 Uiso calc R 1 . .
    C C18 0.04865(18) 0.45810(17) 0.15056(6) 0.0401(4) Uani d . 1 . .
    C C19 0.0299(2) 0.32074(18) 0.15241(7) 0.0477(4) Uani d . 1 . .
    H H19 0.0635 0.2754 0.1805 0.057 Uiso calc R 1 . .
    C C20 -0.0373(2) 0.2483(2) 0.11393(7) 0.0546(5) Uani d . 1 . .
    H H20 -0.0482 0.1557 0.1162 0.066 Uiso calc R 1 . .
    C C21 -0.0879(2) 0.3135(2) 0.07232(7) 0.0572(5) Uani d . 1 . .
    C C22 -0.0711(2) 0.4514(2) 0.06939(7) 0.0582(5) Uani d . 1 . .
    H H22 -0.1049 0.4963 0.0412 0.070 Uiso calc R 1 . .
    C C23 -0.0045(2) 0.5217(2) 0.10811(7) 0.0489(4) Uani d . 1 . .
    H H23 0.0053 0.6144 0.1058 0.059 Uiso calc R 1 . .
    C C24 -0.1684(5) 0.1120(3) 0.03207(13) 0.1282(14) Uani d . 1 . .
    H H24A -0.0602 0.0738 0.0357 0.192 Uiso calc R 1 . .
    H H24B -0.2197 0.0825 0.0021 0.192 Uiso calc R 1 . .
    H H24C -0.2335 0.0838 0.0584 0.192 Uiso calc R 1 . .
loop_
    _atom_site_aniso_label
    _atom_site_aniso_U_11
    _atom_site_aniso_U_22
    _atom_site_aniso_U_33
    _atom_site_aniso_U_12
    _atom_site_aniso_U_13
    _atom_site_aniso_U_23
    Cl1 0.0931(5) 0.0454(3) 0.1115(5) 0.0192(3) -0.0188(4) -0.0273(3)
    Cl2 0.1680(8) 0.0806(5) 0.0815(5) 0.0454(5) 0.0254(5) 0.0328(4)
    O1 0.0488(8) 0.0526(9) 0.1349(15) 0.0178(7) 0.0149(9) -0.0099(9)
    O2 0.0905(12) 0.0833(12) 0.0795(11) -0.0124(10) 0.0404(9) 0.0208(9)
    O3 0.0665(9) 0.0521(8) 0.0577(8) 0.0080(7) 0.0027(7) 0.0194(7)
    O4 0.0982(13) 0.0853(12) 0.0777(11) 0.0069(10) -0.0324(9) -0.0231(9)
    N1 0.0331(7) 0.0329(7) 0.0461(7) 0.0036(6) 0.0056(6) -0.0005(6)
    C2 0.0295(8) 0.0346(8) 0.0400(8) 0.0026(7) 0.0028(6) -0.0002(7)
    C3 0.0368(8) 0.0347(8) 0.0411(8) 0.0054(7) 0.0052(6) 0.0028(7)
    C4 0.0446(9) 0.0355(9) 0.0399(8) -0.0032(8) -0.0004(7) 0.0005(7)
    C5 0.0448(9) 0.0443(10) 0.0403(9) -0.0049(8) 0.0108(7) 0.0001(8)
    C6 0.0327(8) 0.0413(9) 0.0489(9) 0.0009(7) 0.0107(7) -0.0014(8)
    C7 0.0437(10) 0.0386(9) 0.0574(10) 0.0089(8) 0.0025(8) -0.0050(8)
    C8 0.0599(12) 0.0335(9) 0.0675(12) 0.0111(9) 0.0015(9) 0.0006(9)
    C9 0.0332(8) 0.0314(8) 0.0457(9) 0.0030(7) 0.0047(7) 0.0042(7)
    C10 0.0386(9) 0.0488(10) 0.0484(9) -0.0037(8) 0.0052(7) 0.0056(8)
    C11 0.0550(11) 0.0589(12) 0.0455(10) 0.0019(10) 0.0078(8) 0.0089(9)
    C12 0.0575(12) 0.0486(11) 0.0645(12) 0.0050(10) 0.0234(10) 0.0158(10)
    C13 0.0415(10) 0.0453(11) 0.0824(14) -0.0057(9) 0.0143(10) 0.0102(10)
    C14 0.0397(9) 0.0403(9) 0.0612(11) -0.0019(8) 0.0021(8) 0.0049(8)
    C15 0.132(3) 0.105(2) 0.0691(17) 0.0001(19) 0.0486(17) 0.0209(16)
    C16 0.0496(11) 0.0542(11) 0.0691(12) 0.0199(9) 0.0174(9) 0.0149(10)
    C17 0.0735(14) 0.0637(13) 0.0459(10) 0.0017(11) 0.0100(9) -0.0107(9)
    C18 0.0269(8) 0.0437(9) 0.0500(9) 0.0019(7) 0.0051(7) 0.0009(8)
    C19 0.0434(10) 0.0448(10) 0.0549(10) 0.0009(8) -0.0001(8) 0.0033(8)
    C20 0.0490(11) 0.0443(10) 0.0701(13) 0.0017(9) -0.0040(9) -0.0066(10)
    C21 0.0456(11) 0.0642(13) 0.0613(12) 0.0067(10) -0.0060(9) -0.0129(10)
    C22 0.0495(11) 0.0697(14) 0.0545(11) 0.0055(10) -0.0087(9) 0.0068(10)
    C23 0.0390(9) 0.0470(10) 0.0606(11) 0.0019(8) 0.0002(8) 0.0063(9)
    C24 0.163(3) 0.085(2) 0.131(3) 0.030(2) -0.063(2) -0.055(2)
_geom_special_details
;
All e.s.d.'s (except the e.s.d. in the dihedral angle between two l.s. planes)
are estimated using the full covariance matrix. The cell e.s.d.'s are taken
into account individually in the estimation of e.s.d.'s in distances, angles
and torsion angles; correlations between e.s.d.'s in cell parameters are only
used when they are defined by crystal symmetry. An approximate (isotropic)
treatment of cell e.s.d.'s is used for estimating e.s.d.'s involving l.s.
planes.
;
loop_
    _geom_bond_atom_site_label_1
    _geom_bond_atom_site_label_2
    _geom_bond_site_symmetry_2
    _geom_bond_distance
    _geom_bond_publ_flag
    Cl1 C8 . 1.7609(19) ?
    Cl2 C8 . 1.757(2) ?
    O1 C7 . 1.218(2) ?
    O2 C12 . 1.376(2) ?
    O2 C15 . 1.406(3) ?
    O3 C4 . 1.210(2) ?
    O4 C21 . 1.367(2) ?
    O4 C24 . 1.406(4) ?
    N1 C7 . 1.354(2) ?
    N1 C6 . 1.489(2) ?
    N1 C2 . 1.501(2) ?
    C2 C9 . 1.516(2) ?
    C2 C3 . 1.550(2) ?
    C2 H2 . 0.98 ?
    C3 C4 . 1.512(2) ?
    C3 C16 . 1.523(2) ?
    C3 H3 . 0.98 ?
    C4 C5 . 1.506(2) ?
    C5 C6 . 1.525(2) ?
    C5 C17 . 1.529(2) ?
    C5 H5 . 0.98 ?
    C6 C18 . 1.521(2) ?
    C6 H6 . 0.98 ?
    C7 O1 1 1.218(2) ?
    C7 C8 . 1.519(3) ?
    C8 H8 . 0.98 ?
    C9 C10 . 1.378(2) ?
    C9 C14 . 1.388(2) ?
    C10 C11 . 1.386(2) ?
    C10 H10 . 0.93 ?
    C11 C12 . 1.379(3) ?
    C11 H11 . 0.93 ?
    C12 C13 . 1.372(3) ?
    C13 C14 . 1.383(3) ?
    C13 H13 . 0.93 ?
    C14 H14 . 0.93 ?
    C15 H15A . 0.96 ?
    C15 H15B . 0.96 ?
    C15 H15C . 0.96 ?
    C16 H16A . 0.96 ?
    C16 H16B . 0.96 ?
    C16 H16C . 0.96 ?
    C17 H17A . 0.96 ?
    C17 H17B . 0.96 ?
    C17 H17C . 0.96 ?
    C18 C19 . 1.379(2) ?
    C18 C23 . 1.388(2) ?
    C19 C20 . 1.380(3) ?
    C19 H19 . 0.93 ?
    C20 C21 . 1.370(3) ?
    C20 H20 . 0.93 ?
    C21 C22 . 1.384(3) ?
    C22 C23 . 1.373(3) ?
    C22 H22 . 0.93 ?
    C23 H23 . 0.93 ?
    C24 H24A . 0.96 ?
    C24 H24B . 0.96 ?
    C24 H24C . 0.96 ?
loop_
    _geom_angle_atom_site_label_1
    _geom_angle_atom_site_label_2
    _geom_angle_atom_site_label_3
    _geom_angle_site_symmetry_1
    _geom_angle_site_symmetry_3
    _geom_angle
    _geom_angle_publ_flag
    C12 O2 C15 . . 117.82(19) ?
    C21 O4 C24 . . 117.9(2) ?
    C7 N1 C6 . . 115.85(14) ?
    C7 N1 C2 . . 124.96(14) ?
    C6 N1 C2 . . 118.31(12) ?
    N1 C2 C9 . . 113.69(12) ?
    N1 C2 C3 . . 109.51(12) ?
    C9 C2 C3 . . 109.29(13) ?
    N1 C2 H2 . . 108.1 ?
    C9 C2 H2 . . 108.1 ?
    C3 C2 H2 . . 108.1 ?
    C4 C3 C16 . . 113.00(14) ?
    C4 C3 C2 . . 110.20(13) ?
    C16 C3 C2 . . 112.72(14) ?
    C4 C3 H3 . . 106.8 ?
    C16 C3 H3 . . 106.8 ?
    C2 C3 H3 . . 106.8 ?
    O3 C4 C5 . . 121.55(15) ?
    O3 C4 C3 . . 122.41(16) ?
    C5 C4 C3 . . 116.02(14) ?
    C4 C5 C6 . . 110.96(13) ?
    C4 C5 C17 . . 109.19(14) ?
    C6 C5 C17 . . 112.17(15) ?
    C4 C5 H5 . . 108.1 ?
    C6 C5 H5 . . 108.1 ?
    C17 C5 H5 . . 108.1 ?
    N1 C6 C18 . . 111.99(13) ?
    N1 C6 C5 . . 108.31(13) ?
    C18 C6 C5 . . 116.62(14) ?
    N1 C6 H6 . . 106.4 ?
    C18 C6 H6 . . 106.4 ?
    C5 C6 H6 . . 106.4 ?
    O1 C7 N1 . . 123.20(17) ?
    O1 C7 C8 . . 118.56(16) ?
    N1 C7 C8 . . 118.22(15) ?
    C7 C8 Cl2 . . 108.39(14) ?
    C7 C8 Cl1 . . 109.58(13) ?
    Cl2 C8 Cl1 . . 109.31(10) ?
    C7 C8 H8 . . 109.8 ?
    Cl2 C8 H8 . . 109.8 ?
    Cl1 C8 H8 . . 109.8 ?
    C10 C9 C14 . . 118.03(16) ?
    C10 C9 C2 . . 121.78(14) ?
    C14 C9 C2 . . 120.10(15) ?
    C9 C10 C11 . . 121.56(17) ?
    C9 C10 H10 . . 119.2 ?
    C11 C10 H10 . . 119.2 ?
    C12 C11 C10 . . 119.40(18) ?
    C12 C11 H11 . . 120.3 ?
    C10 C11 H11 . . 120.3 ?
    C13 C12 O2 . . 116.11(19) ?
    C13 C12 C11 . . 119.99(17) ?
    O2 C12 C11 . . 123.9(2) ?
    C12 C13 C14 . . 120.19(18) ?
    C12 C13 H13 . . 119.9 ?
    C14 C13 H13 . . 119.9 ?
    C13 C14 C9 . . 120.84(18) ?
    C13 C14 H14 . . 119.6 ?
    C9 C14 H14 . . 119.6 ?
    O2 C15 H15A . . 109.5 ?
    O2 C15 H15B . . 109.5 ?
    H15A C15 H15B . . 109.5 ?
    O2 C15 H15C . . 109.5 ?
    H15A C15 H15C . . 109.5 ?
    H15B C15 H15C . . 109.5 ?
    C3 C16 H16A . . 109.5 ?
    C3 C16 H16B . . 109.5 ?
    H16A C16 H16B . . 109.5 ?
    C3 C16 H16C . . 109.5 ?
    H16A C16 H16C . . 109.5 ?
    H16B C16 H16C . . 109.5 ?
    C5 C17 H17A . . 109.5 ?
    C5 C17 H17B . . 109.5 ?
    H17A C17 H17B . . 109.5 ?
    C5 C17 H17C . . 109.5 ?
    H17A C17 H17C . . 109.5 ?
    H17B C17 H17C . . 109.5 ?
    C19 C18 C23 . . 116.98(17) ?
    C19 C18 C6 . . 123.20(16) ?
    C23 C18 C6 . . 119.76(16) ?
    C18 C19 C20 . . 122.15(18) ?
    C18 C19 H19 . . 118.9 ?
    C20 C19 H19 . . 118.9 ?
    C21 C20 C19 . . 119.69(19) ?
    C21 C20 H20 . . 120.2 ?
    C19 C20 H20 . . 120.2 ?
    O4 C21 C20 . . 125.0(2) ?
    O4 C21 C22 . . 115.48(19) ?
    C20 C21 C22 . . 119.56(19) ?
    C23 C22 C21 . . 119.88(19) ?
    C23 C22 H22 . . 120.1 ?
    C21 C22 H22 . . 120.1 ?
    C22 C23 C18 . . 121.74(18) ?
    C22 C23 H23 . . 119.1 ?
    C18 C23 H23 . . 119.1 ?
    O4 C24 H24A . . 109.5 ?
    O4 C24 H24B . . 109.5 ?
    H24A C24 H24B . . 109.5 ?
    O4 C24 H24C . . 109.5 ?
    H24A C24 H24C . . 109.5 ?
    H24B C24 H24C . . 109.5 ?
loop_
    _geom_torsion_atom_site_label_1
    _geom_torsion_atom_site_label_2
    _geom_torsion_atom_site_label_3
    _geom_torsion_atom_site_label_4
    _geom_torsion_site_symmetry_1
    _geom_torsion_site_symmetry_2
    _geom_torsion_site_symmetry_3
    _geom_torsion_site_symmetry_4
    _geom_torsion
    _geom_torsion_publ_flag
    C7 N1 C2 C9 . . . . -57.4(2) ?
    C6 N1 C2 C9 . . . . 133.76(14) ?
    C7 N1 C2 C3 . . . . 179.99(15) ?
    C6 N1 C2 C3 . . . . 11.19(18) ?
    N1 C2 C3 C4 . . . . -54.86(17) ?
    C9 C2 C3 C4 . . . . 180.00(13) ?
    N1 C2 C3 C16 . . . . 177.88(14) ?
    C9 C2 C3 C16 . . . . 52.74(18) ?
    C16 C3 C4 O3 . . . . -10.3(2) ?
    C2 C3 C4 O3 . . . . -137.45(17) ?
    C16 C3 C4 C5 . . . . 168.53(15) ?
    C2 C3 C4 C5 . . . . 41.42(19) ?
    O3 C4 C5 C6 . . . . -165.48(16) ?
    C3 C4 C5 C6 . . . . 15.6(2) ?
    O3 C4 C5 C17 . . . . 70.4(2) ?
    C3 C4 C5 C17 . . . . -108.51(17) ?
    C7 N1 C6 C18 . . . . 105.44(17) ?
    C2 N1 C6 C18 . . . . -84.76(17) ?
    C7 N1 C6 C5 . . . . -124.58(15) ?
    C2 N1 C6 C5 . . . . 45.23(18) ?
    C4 C5 C6 N1 . . . . -58.81(17) ?
    C17 C5 C6 N1 . . . . 63.61(17) ?
    C4 C5 C6 C18 . . . . 68.56(18) ?
    C17 C5 C6 C18 . . . . -169.01(14) ?
    C6 N1 C7 O1 . . . . -9.9(3) ?
    C2 N1 C7 O1 . . . . -178.98(17) ?
    C6 N1 C7 C8 . . . . 171.65(15) ?
    C2 N1 C7 C8 . . . . 2.6(2) ?
    O1 C7 C8 Cl2 . . . . -74.4(2) ?
    N1 C7 C8 Cl2 . . . . 104.09(17) ?
    O1 C7 C8 Cl1 . . . . 44.8(2) ?
    N1 C7 C8 Cl1 . . . . -136.69(15) ?
    N1 C2 C9 C10 . . . . -54.2(2) ?
    C3 C2 C9 C10 . . . . 68.44(19) ?
    N1 C2 C9 C14 . . . . 129.30(15) ?
    C3 C2 C9 C14 . . . . -108.02(17) ?
    C14 C9 C10 C11 . . . . 0.1(3) ?
    C2 C9 C10 C11 . . . . -176.45(16) ?
    C9 C10 C11 C12 . . . . -0.3(3) ?
    C15 O2 C12 C13 . . . . 174.8(2) ?
    C15 O2 C12 C11 . . . . -5.1(3) ?
    C10 C11 C12 C13 . . . . 0.0(3) ?
    C10 C11 C12 O2 . . . . 179.92(19) ?
    O2 C12 C13 C14 . . . . -179.40(18) ?
    C11 C12 C13 C14 . . . . 0.5(3) ?
    C12 C13 C14 C9 . . . . -0.8(3) ?
    C10 C9 C14 C13 . . . . 0.5(3) ?
    C2 C9 C14 C13 . . . . 177.04(16) ?
    N1 C6 C18 C19 . . . . 138.12(16) ?
    C5 C6 C18 C19 . . . . 12.6(2) ?
    N1 C6 C18 C23 . . . . -44.8(2) ?
    C5 C6 C18 C23 . . . . -170.39(14) ?
    C23 C18 C19 C20 . . . . 0.5(3) ?
    C6 C18 C19 C20 . . . . 177.62(16) ?
    C18 C19 C20 C21 . . . . -0.1(3) ?
    C24 O4 C21 C20 . . . . -3.5(4) ?
    C24 O4 C21 C22 . . . . 176.7(3) ?
    C19 C20 C21 O4 . . . . -179.80(19) ?
    C19 C20 C21 C22 . . . . -0.1(3) ?
    O4 C21 C22 C23 . . . . 179.61(18) ?
    C20 C21 C22 C23 . . . . -0.1(3) ?
    C21 C22 C23 C18 . . . . 0.6(3) ?
    C19 C18 C23 C22 . . . . -0.7(3) ?
    C6 C18 C23 C22 . . . . -177.94(16) ?
loop_
    _geom_hbond_atom_site_label_D
    _geom_hbond_atom_site_label_H
    _geom_hbond_atom_site_label_A
    _geom_hbond_site_symmetry_A
    _geom_hbond_distance_DH
    _geom_hbond_distance_HA
    _geom_hbond_distance_DA
    _geom_hbond_angle_DHA
    C2 H2 O3 2_655 0.98 2.40 3.326(2) 158
    C5 H5 O1 2_545 0.98 2.59 3.408(2) 141
