# Supplementary material for: 1-Dichloro­acetyl-r-2,c-6-bis­(4-methoxy­phen­yl)-t-3,t-5-dimethyl­piperidin-4-one
Source: Acta Crystallogr Sect E Struct Rep Online. 2010 Jan 9;66(Pt 2):o263. doi: 10.1107/S1600536809054725 (PMC2979939; doi:10.1107/S1600536809054725)
Supplement: Supplementary file 2 [file e-66-0o263-Isup2.hkl]

#
# h,k,l, Fc-squared, Fo-squared, sigma(Fo-squared) and status flag
#
data_I
_shelx_title ' dcpmdmpo_0m in P2(1)/c'
_shelx_refln_list_code          4
_shelx_F_calc_maximum      212.07
_exptl_crystal_F_000       944.00
_reflns_d_resolution_high  0.7464
 
loop_
 _symmetry_equiv_pos_as_xyz
 'x, y, z'
 '-x, y+1/2, -z+1/2'
 '-x, -y, -z'
 'x, -y-1/2, z-1/2'
 
_cell_length_a     8.1251
_cell_length_b     9.9702
_cell_length_c    27.6486
_cell_angle_alpha  90.000
_cell_angle_beta   92.265
_cell_angle_gamma  90.000
 
_shelx_F_squared_multiplier     1.000
 
loop_
 _refln_index_h
 _refln_index_k
 _refln_index_l
 _refln_F_squared_calc
 _refln_F_squared_meas
 _refln_F_squared_sigma
 _refln_observed_status
   1   0   0      227.78      164.70      1.99 o
   2   0   0     2208.17     2037.19     23.75 o
   3   0   0     5194.73     5224.94     58.28 o
   4   0   0     1509.75     1464.12     20.08 o
   5   0   0      773.90      752.53     11.83 o
   6   0   0      575.44      558.80     11.09 o
   7   0   0       39.94       36.10      4.36 o
   8   0   0       23.77       27.44      5.80 o
   9   0   0       72.22       71.49      8.12 o
  10   0   0       19.00       23.19      6.57 o
   1   1   0     1205.38     1180.96     14.47 o
   2   1   0    18129.97    18499.54    147.81 o
   3   1   0      156.56      182.46      2.22 o
   4   1   0     1152.99     1220.31     10.63 o
   5   1   0      704.56      836.29      7.89 o
   6   1   0        1.17        0.41      1.57 o
   7   1   0        8.66        6.93      2.29 o
   8   1   0        0.16       -1.47      2.60 o
   9   1   0        0.01        1.27      3.24 o
  10   1   0        1.24        5.48      7.54 o
   0   2   0      237.29      289.68      3.98 o
   1   2   0     1410.76     1377.73     12.96 o
   2   2   0     5674.66     5721.20     49.77 o
   3   2   0      130.12      136.83      2.53 o
   4   2   0     1651.00     1625.64     13.99 o
   5   2   0       22.63       25.01      1.53 o
   6   2   0      981.38      987.61     12.37 o
   7   2   0        7.78       12.98      2.25 o
   8   2   0        8.30        7.25      2.76 o
   9   2   0       57.96       44.89      4.21 o
  10   2   0        0.20       -5.41      5.41 o
   1   3   0    12125.97    12011.84    159.82 o
   2   3   0     8222.48     8359.72     70.53 o
   3   3   0      130.76      133.14      2.95 o
   4   3   0       80.16       90.92      2.42 o
   5   3   0       14.85       11.63      1.57 o
   6   3   0       62.30       78.01      3.41 o
   7   3   0      595.01      512.96     11.99 o
   8   3   0        0.15       -0.54      3.52 o
   9   3   0       40.25       42.89      7.73 o
  10   3   0        0.04        2.70      6.18 o
   0   4   0     6353.15     5994.07     63.10 o
   1   4   0     3739.59     4046.17     34.83 o
   2   4   0     1642.82     1633.98     15.08 o
   3   4   0      901.07      919.33      9.29 o
   4   4   0      208.78      186.35      3.78 o
   5   4   0       28.52       43.66      2.26 o
   6   4   0       91.00       88.32      3.78 o
   7   4   0       25.44       32.13      3.75 o
   8   4   0        0.79        4.64      5.02 o
   9   4   0        3.61       18.93      6.57 o
  10   4   0        9.46       26.28      7.73 o
   1   5   0      568.85      619.68      6.48 o
   2   5   0     3449.72     3645.00     33.90 o
   3   5   0       20.74       21.51      1.57 o
   4   5   0       13.63       13.46      1.44 o
   5   5   0      177.89      174.19      4.40 o
   6   5   0        0.92       -1.77      1.77 o
   7   5   0        3.06        3.39      2.78 o
   8   5   0        0.74        1.08      4.07 o
   9   5   0        2.14        0.77      5.80 o
  10   5   0        7.27       -2.32      6.96 o
   0   6   0      186.99      188.55      4.47 o
   1   6   0       24.56       38.07      1.54 o
   2   6   0      694.37      691.05      8.76 o
   3   6   0      360.98      358.05      5.84 o
   4   6   0     1532.85     1547.59     21.26 o
   5   6   0      105.78      108.85      4.43 o
   6   6   0       46.56       66.92      4.33 o
   7   6   0        3.01       -1.89      3.57 o
   8   6   0       11.58       34.78      8.89 o
   9   6   0       26.98       57.97      9.66 o
   1   7   0      203.39      195.30      3.82 o
   2   7   0        4.94        1.65      1.20 o
   3   7   0        0.34        1.25      1.59 o
   4   7   0      475.70      515.57      9.76 o
   5   7   0      248.00      260.03      7.44 o
   6   7   0       18.55       26.57      4.06 o
   7   7   0       28.98       41.35      7.15 o
   8   7   0      356.29      405.07     23.58 o
   0   8   0       13.46       13.86      2.39 o
   1   8   0       71.34       69.50      3.36 o
   2   8   0      332.87      326.19      5.47 o
   3   8   0       12.44        8.46      2.08 o
   4   8   0       39.47       33.11      3.48 o
   5   8   0       52.09       64.13      5.15 o
   6   8   0        7.11        8.98      3.51 o
   7   8   0       15.30       13.59      5.56 o
   8   8   0       18.31       30.14     10.82 o
   1   9   0       84.39       82.11      2.98 o
   2   9   0       11.47        4.26      1.58 o
   3   9   0       86.62       78.85      3.91 o
   4   9   0       25.45       23.77      4.06 o
   5   9   0       28.43       36.17      4.66 o
   6   9   0       11.56       12.07      3.91 o
   7   9   0        2.41       -0.39      7.73 o
   0  10   0      143.97      152.90      8.35 o
   1  10   0        3.52       -0.64      1.86 o
   2  10   0        1.98        1.86      2.22 o
   3  10   0       55.40       41.96      8.89 o
   4  10   0       30.80       25.44      6.18 o
   5  10   0       31.62       42.92      6.68 o
   6  10   0        1.85       10.82      8.89 o
   1  11   0      128.62      137.79      7.20 o
   2  11   0       18.97       19.52      5.08 o
   3  11   0      152.91      164.89     10.11 o
   4  11   0        0.10       -2.80      5.99 o
   5  11   0       60.18       64.15     12.37 o
   0  12   0       26.05       58.74     10.05 o
   1  12   0        7.62        7.63      5.05 o
   2  12   0        9.61        3.48      7.73 o
   3  12   0        7.22        4.64      8.12 o
   1  13   0       90.90       89.27     13.53 o
 -10   1   1      101.81      111.79     12.75 o
  -9   1   1        2.86        0.77      3.13 o
  -8   1   1       31.62       28.94      3.56 o
  -7   1   1        3.12        0.36      2.78 o
  -6   1   1       65.03       75.46      3.17 o
  -5   1   1       46.92       48.64      1.78 o
  -4   1   1     4398.15     4612.88     36.76 o
  -3   1   1     6070.06     6301.71     49.64 o
  -2   1   1    19981.54    20140.23    154.01 o
  -1   1   1       25.14       27.97      1.06 o
   0   1   1     1987.31     1985.47     16.14 o
   1   1   1       10.14       26.97      1.08 o
   2   1   1    12051.64    11827.26     99.61 o
   3   1   1     4122.23     4204.22     32.23 o
   4   1   1      234.01      310.56      3.54 o
   5   1   1      498.54      499.79      5.24 o
   6   1   1      221.37      241.57      4.96 o
   7   1   1      121.30      135.61      5.07 o
   8   1   1       38.65       45.11      4.62 o
   9   1   1        3.57        6.67      3.68 o
  10   1   1       28.47       25.62      5.22 o
 -10   2   1       19.78        6.96      6.18 o
  -9   2   1       65.20       67.10      4.72 o
  -8   2   1      283.54      280.41      7.85 o
  -7   2   1       39.23       36.93      2.75 o
  -6   2   1       38.34       43.01      2.62 o
  -5   2   1      195.81      196.28      3.24 o
  -4   2   1      699.11      854.45      8.32 o
  -3   2   1     5393.23     5683.67     51.44 o
  -2   2   1      179.17      174.08      2.52 o
  -1   2   1        8.06       21.28      0.72 o
   0   2   1     2909.34     2935.67     23.05 o
   1   2   1      393.40      350.31      3.61 o
   2   2   1     1773.18     1881.14     16.53 o
   3   2   1       69.59       72.32      1.96 o
   4   2   1       41.55       44.24      1.56 o
   5   2   1        1.29        0.18      1.06 o
   6   2   1      188.65      168.42      3.99 o
   7   2   1       86.36       85.38      5.45 o
   8   2   1       49.72       43.29      4.07 o
   9   2   1        1.06       -0.51      2.86 o
  10   2   1        0.86       -0.39      5.80 o
 -10   3   1        1.16       -1.55      5.80 o
  -9   3   1       14.44       18.16      6.57 o
  -8   3   1       65.56       49.85      7.34 o
  -7   3   1      298.81      263.73      7.35 o
  -6   3   1      330.76      324.67      7.61 o
  -5   3   1      520.82      501.72      7.59 o
  -4   3   1        1.91        3.61      1.01 o
  -3   3   1     2387.44     2603.61     28.24 o
  -2   3   1     1916.60     2017.48     20.47 o
  -1   3   1      138.17      151.30      2.36 o
   0   3   1     1208.59     1160.30      9.75 o
   1   3   1    11951.63    11819.32    100.34 o
   2   3   1     2092.06     2215.64     22.52 o
   3   3   1      136.53      159.06      2.45 o
   4   3   1      182.85      198.86      3.56 o
   5   3   1      784.53      858.43     10.63 o
   6   3   1        3.47       -1.02      1.74 o
   7   3   1        4.14        9.46      2.45 o
   8   3   1       57.35       50.24      7.34 o
   9   3   1       57.27       72.26      9.27 o
  10   3   1        0.85       -4.25      5.80 o
 -10   4   1        3.43        0.77      6.18 o
  -9   4   1        3.05       11.59      5.80 o
  -8   4   1        9.59        0.39      5.41 o
  -7   4   1      331.44      317.25      9.27 o
  -6   4   1      255.78      255.30      6.07 o
  -5   4   1      213.13      220.77      4.42 o
  -4   4   1       13.57        4.85      1.29 o
  -3   4   1      390.27      384.68      6.32 o
  -2   4   1      134.73      146.28      2.68 o
  -1   4   1     7539.63     8023.25     69.43 o
   0   4   1      162.58      150.81      2.42 o
   1   4   1        0.71       -0.74      0.83 o
   2   4   1      770.29      821.53      8.79 o
   3   4   1     1119.25     1070.22     10.62 o
   4   4   1       64.08       55.14      2.19 o
   5   4   1       97.28       84.58      2.87 o
   6   4   1      125.33      119.83      3.89 o
   7   4   1      162.76      149.28      5.45 o
   8   4   1       52.29       41.35      7.34 o
   9   4   1       18.39       29.37      7.34 o
  10   4   1       10.05        7.73      6.96 o
 -10   5   1        0.02       -3.48      6.57 o
  -9   5   1        7.11       20.87      7.34 o
  -8   5   1       19.37       25.48      5.11 o
  -7   5   1        1.30       -3.06      6.57 o
  -6   5   1       24.38       13.77      2.36 o
  -5   5   1       12.38       16.27      1.86 o
  -4   5   1       46.31       58.84      2.04 o
  -3   5   1       23.66       16.87      1.82 o
  -2   5   1      238.61      241.87      4.36 o
  -1   5   1       48.88       34.94      1.47 o
   0   5   1        7.77       22.32      1.28 o
   1   5   1     2267.17     2330.33     21.13 o
   2   5   1      383.87      402.50      5.06 o
   3   5   1      642.46      605.90      8.02 o
   4   5   1       74.74       91.40      2.72 o
   5   5   1        2.08        0.86      1.55 o
   6   5   1      202.01      179.96      6.00 o
   7   5   1      155.08      165.15      5.98 o
   8   5   1       15.11        9.94      4.73 o
   9   5   1       44.83       46.37      8.50 o
  -9   6   1       19.78       25.89      7.73 o
  -8   6   1      354.68      394.64     21.65 o
  -7   6   1        0.43        1.16      5.80 o
  -6   6   1      307.06      269.31      8.97 o
  -5   6   1      128.08      107.23      4.29 o
  -4   6   1      426.17      419.88      7.42 o
  -3   6   1      263.96      261.76      4.32 o
  -2   6   1     1660.59     1627.99     15.61 o
  -1   6   1        8.49       18.72      1.88 o
   0   6   1     1080.08     1120.00     10.80 o
   1   6   1       61.32       63.88      2.00 o
   2   6   1       64.05       75.84      2.60 o
   3   6   1       10.43       10.10      1.59 o
   4   6   1      122.98      103.36      4.08 o
   5   6   1      790.44      696.70     11.97 o
   6   6   1      114.21       91.82      4.81 o
   7   6   1        1.51        5.34      4.27 o
   8   6   1       58.38       61.06     10.05 o
   9   6   1        0.24       10.05      7.34 o
  -8   7   1        6.30       18.55      8.89 o
  -7   7   1       51.14       69.56     11.21 o
  -6   7   1       93.45       98.18      6.05 o
  -5   7   1       17.48       24.94      3.13 o
  -4   7   1      195.70      186.68      5.49 o
  -3   7   1       27.38       25.39      1.90 o
  -2   7   1       29.13       25.77      1.67 o
  -1   7   1        9.04        4.35      1.62 o
   0   7   1      432.84      449.71      6.26 o
   1   7   1        7.53       11.04      1.59 o
   2   7   1      134.58      142.15      3.30 o
   3   7   1       89.95       84.32      3.29 o
   4   7   1      595.25      554.51     10.27 o
   5   7   1       11.92       16.81      3.00 o
   6   7   1        8.69        7.89      3.51 o
   7   7   1        1.13        2.22      3.42 o
   8   7   1        0.50       13.91      8.50 o
  -8   8   1      236.08      302.23     20.87 o
  -7   8   1        9.91       16.89      5.72 o
  -6   8   1        0.23        4.34      3.28 o
  -5   8   1       34.76       26.65      4.19 o
  -4   8   1      384.87      391.26      9.37 o
  -3   8   1        0.06       -1.80      1.80 o
  -2   8   1      466.88      451.96      6.63 o
  -1   8   1       18.79       22.04      1.85 o
   0   8   1      801.65      810.33      9.90 o
   1   8   1       22.70       20.21      1.94 o
   2   8   1      153.70      144.59      4.44 o
   3   8   1        5.30        1.35      1.64 o
   4   8   1       23.79       20.92      3.74 o
   5   8   1       52.91       47.33      4.65 o
   6   8   1       27.81       32.04      4.47 o
   7   8   1        0.40        3.99      3.74 o
   8   8   1       15.23       20.87      9.27 o
  -7   9   1        0.77        2.70      8.89 o
  -6   9   1       37.49       26.66      9.27 o
  -5   9   1        0.68        0.91      3.29 o
  -4   9   1        0.24        4.28      3.28 o
  -3   9   1       58.18       63.57      3.69 o
  -2   9   1      104.17       99.95      3.22 o
  -1   9   1      368.40      323.99      5.69 o
   0   9   1       96.85       84.23      2.98 o
   1   9   1       72.97       59.73      3.01 o
   2   9   1        0.71        3.81      1.68 o
   3   9   1       16.71       20.78      3.66 o
   4   9   1      253.68      251.71      6.77 o
   5   9   1      296.90      288.48     10.09 o
   6   9   1        4.87        6.85      3.64 o
   7   9   1        7.89        1.55      8.89 o
  -6  10   1       54.10       69.56     11.98 o
  -5  10   1        1.71       15.84      8.89 o
  -4  10   1        0.77        7.13      4.45 o
  -3  10   1      216.61      213.79     10.67 o
  -2  10   1        5.71        8.06      2.37 o
  -1  10   1       25.13       36.59      3.10 o
   0  10   1      241.68      254.27      6.73 o
   1  10   1        5.17        6.14      2.35 o
   2  10   1        7.39        9.03      2.51 o
   3  10   1        1.08        0.49      3.21 o
   4  10   1        8.46        9.61      4.79 o
   5  10   1       66.34       66.28      7.32 o
   6  10   1      111.75      136.62     10.82 o
  -5  11   1      150.72      159.61     17.39 o
  -4  11   1       51.11       36.71      9.66 o
  -3  11   1       12.88       16.81      5.48 o
  -2  11   1      111.27      106.33      8.25 o
  -1  11   1       14.05       16.40      3.74 o
   0  11   1        0.34        1.28      3.04 o
   1  11   1       19.16       17.89      3.97 o
   2  11   1       14.14       17.57      5.00 o
   3  11   1        0.06       -2.32      4.21 o
   4  11   1        1.35        2.30      4.50 o
   5  11   1        4.28        4.06      5.22 o
  -3  12   1        8.48       14.30      9.66 o
  -2  12   1       26.23       38.64     10.05 o
  -1  12   1        0.01       -0.05      4.50 o
   0  12   1        0.13        2.15      5.15 o
   1  12   1       22.72       17.31      4.32 o
   2  12   1       62.89       73.92      7.32 o
   3  12   1        0.49       -1.62      4.79 o
  -1  13   1       44.13       42.51     10.82 o
   0  13   1        0.05        6.48      5.99 o
   1  13   1        1.14        0.39      8.89 o
 -10   0   2      109.52      110.14      9.66 o
  -9   0   2        0.13       -4.64      4.64 o
  -8   0   2       34.83       33.65      4.83 o
  -7   0   2        0.47       -0.11      2.78 o
  -6   0   2      250.80      253.58      6.73 o
  -5   0   2      139.33      160.50      6.30 o
  -4   0   2     2323.30     2356.91     31.00 o
  -3   0   2     1147.21     1111.85     15.14 o
  -2   0   2        0.85        3.82      1.38 o
  -1   0   2    13142.07    13923.51    172.79 o
   0   0   2     5892.85     5475.02     64.78 o
   1   0   2    11050.23    10719.26    113.00 o
   2   0   2     3447.21     3200.20     31.12 o
   3   0   2      739.70      748.04     10.77 o
   4   0   2      133.48      114.07      2.80 o
   5   0   2     6618.89     6958.30     78.04 o
   6   0   2      816.77      887.45     15.99 o
   7   0   2       70.29       69.40      5.48 o
   8   0   2      117.09      124.44      9.66 o
   9   0   2       90.02       84.63      8.50 o
  10   0   2       17.04       24.73      6.57 o
 -10   1   2       35.05       40.36      5.41 o
  -9   1   2        3.45        6.57      3.41 o
  -8   1   2      117.35       95.35      5.06 o
  -7   1   2        1.70       -1.96      1.96 o
  -6   1   2      148.78      150.98      3.85 o
  -5   1   2        5.36        2.85      1.02 o
  -4   1   2     2499.40     2556.52     24.03 o
  -3   1   2     2499.25     2738.82     23.11 o
  -2   1   2     8071.15     8100.86     64.12 o
  -1   1   2     3230.92     3184.28     29.14 o
   0   1   2     4642.89     4925.27     45.74 o
   1   1   2    12384.67    12190.75     93.39 o
   2   1   2        8.58        6.74      0.62 o
   3   1   2     1249.50     1349.01     11.54 o
   4   1   2      114.91      104.02      1.74 o
   5   1   2       24.29       20.21      1.45 o
   6   1   2        0.81       -0.24      1.24 o
   7   1   2        9.58       11.20      2.96 o
   8   1   2        7.63        5.92      3.41 o
   9   1   2        8.23        5.62      3.68 o
  10   1   2       14.06       10.10      4.18 o
 -10   2   2        1.38        6.18      5.80 o
  -9   2   2        1.43        3.44      2.93 o
  -8   2   2        5.01        6.00      2.61 o
  -7   2   2       76.22       77.16      3.41 o
  -6   2   2        0.95        2.05      1.53 o
  -5   2   2      463.56      423.25      5.34 o
  -4   2   2      493.69      547.32      6.06 o
  -3   2   2      257.21      246.51      3.70 o
  -2   2   2     3760.97     3710.68     30.29 o
  -1   2   2    16817.14    17056.45    151.40 o
   0   2   2    23965.92    23360.22    229.25 o
   1   2   2     2905.76     2961.28     27.09 o
   2   2   2    12963.69    13302.63    134.96 o
   3   2   2      249.01      214.06      3.52 o
   4   2   2      531.73      483.62      5.92 o
   5   2   2       67.32       73.76      2.42 o
   6   2   2      218.35      238.12      5.13 o
   7   2   2      109.24      106.99      3.62 o
   8   2   2       78.48       91.20      5.28 o
   9   2   2        3.60        5.07      2.98 o
  10   2   2        4.49       -3.09      5.41 o
 -10   3   2       61.56       72.26      9.66 o
  -9   3   2       36.70       29.37      7.34 o
  -8   3   2        5.98        5.80      5.02 o
  -7   3   2        0.00       -0.42      2.36 o
  -6   3   2      172.55      170.83      5.10 o
  -5   3   2       33.90       30.80      2.42 o
  -4   3   2       11.95       17.36      1.40 o
  -3   3   2       14.98        6.55      0.71 o
  -2   3   2      597.69      623.76      7.22 o
  -1   3   2     1243.07     1222.19     11.36 o
   0   3   2       32.94       29.04      0.91 o
   1   3   2     5075.99     4976.57     52.15 o
   2   3   2     1513.16     1399.80     16.27 o
   3   3   2      523.56      545.49      5.74 o
   4   3   2     1754.14     1845.32     18.48 o
   5   3   2       28.74       34.15      2.47 o
   6   3   2        0.96       -1.44      1.69 o
   7   3   2      250.70      265.69      6.96 o
   8   3   2       23.22       11.21      5.41 o
   9   3   2       40.58       40.58      7.73 o
  10   3   2        0.45       -3.86      5.80 o
 -10   4   2        0.00       11.59      7.34 o
  -9   4   2        4.62        2.32      5.41 o
  -8   4   2        0.20        1.32      3.71 o
  -7   4   2        2.63        1.67      6.18 o
  -6   4   2        0.04        1.75      2.12 o
  -5   4   2       28.11       26.92      3.15 o
  -4   4   2      703.61      722.66      9.72 o
  -3   4   2      158.54      163.57      3.26 o
  -2   4   2     1310.94     1410.44     15.03 o
  -1   4   2     1780.32     1916.58     15.81 o
   0   4   2      185.44      184.95      2.49 o
   1   4   2        4.14        0.19      1.03 o
   2   4   2      374.53      407.33      5.58 o
   3   4   2     2041.95     2119.75     20.43 o
   4   4   2      519.76      556.49     10.31 o
   5   4   2        0.26        0.88      1.50 o
   6   4   2      182.87      201.70      5.06 o
   7   4   2        0.48       -1.94      1.94 o
   8   4   2        0.65       -3.86      4.64 o
   9   4   2        1.30        3.09      5.41 o
  10   4   2        0.57        6.18      6.96 o
 -10   5   2        9.15        6.18      7.34 o
  -9   5   2       37.62       40.58      8.50 o
  -8   5   2       18.50       15.39      4.62 o
  -7   5   2       32.76       45.53      6.38 o
  -6   5   2       75.96       82.81      6.04 o
  -5   5   2      298.08      293.61      5.85 o
  -4   5   2      140.36      140.58      2.78 o
  -3   5   2     1422.57     1488.18     15.97 o
  -2   5   2     2184.29     2197.65     20.24 o
  -1   5   2        5.58        3.15      0.90 o
   0   5   2      563.98      682.86      7.01 o
   1   5   2      647.16      700.91      7.99 o
   2   5   2       71.93       76.49      2.41 o
   3   5   2       55.73       48.77      2.33 o
   4   5   2       83.11       89.76      2.70 o
   5   5   2       98.91       84.67      3.31 o
   6   5   2      220.92      218.74      5.75 o
   7   5   2       71.26       75.05      4.31 o
   8   5   2       51.75       58.72      4.87 o
   9   5   2        6.54       17.39      6.96 o
  -9   6   2       58.28       69.95     10.05 o
  -8   6   2        0.02       11.98      7.73 o
  -7   6   2        0.07        4.25      6.96 o
  -6   6   2      208.32      201.74      9.79 o
  -5   6   2       63.31       68.78      5.58 o
  -4   6   2       95.26      106.80      4.07 o
  -3   6   2       50.66       47.28      2.27 o
  -2   6   2      470.80      501.76      6.11 o
  -1   6   2       58.47       64.94      3.31 o
   0   6   2     1256.84     1209.26     11.57 o
   1   6   2      378.17      391.94      5.15 o
   2   6   2     1034.45     1047.95     13.75 o
   3   6   2       38.81       31.73      2.16 o
   4   6   2      361.12      361.59      7.59 o
   5   6   2      187.99      222.00      7.02 o
   6   6   2        9.96       13.46      3.01 o
   7   6   2       27.32       26.27      4.15 o
   8   6   2        2.98        8.67      4.55 o
   9   6   2       61.77       81.93     10.43 o
  -8   7   2        9.14       13.91      7.73 o
  -7   7   2        5.27        8.89      7.73 o
  -6   7   2      214.40      235.33     19.71 o
  -5   7   2      389.27      361.02     10.35 o
  -4   7   2       58.41       58.24      4.22 o
  -3   7   2       55.93       67.59      2.23 o
  -2   7   2      857.71      810.21      9.07 o
  -1   7   2      328.45      312.08      5.03 o
   0   7   2      131.69      134.87      3.12 o
   1   7   2      713.16      663.69      8.29 o
   2   7   2      223.35      237.12      4.73 o
   3   7   2       47.23       36.10      2.43 o
   4   7   2       12.23       17.53      2.67 o
   5   7   2      167.15      148.83      5.87 o
   6   7   2       68.69       60.59      4.35 o
   7   7   2        6.41        3.97      3.51 o
   8   7   2      186.19      183.19     15.85 o
  -8   8   2       40.85       60.67     11.98 o
  -7   8   2       20.44       26.28      9.27 o
  -6   8   2        0.75        6.88      5.41 o
  -5   8   2        8.50        7.00      3.29 o
  -4   8   2      365.32      338.25      7.48 o
  -3   8   2        1.42       -1.33      1.99 o
  -2   8   2      132.72      127.81      3.43 o
  -1   8   2       17.41       18.93      1.77 o
   0   8   2       41.33       42.97      2.21 o
   1   8   2       14.45       13.94      1.65 o
   2   8   2      328.22      316.38      7.29 o
   3   8   2       40.77       34.00      4.69 o
   4   8   2       11.87        8.00      2.78 o
   5   8   2      216.33      232.42      7.48 o
   6   8   2       51.12       62.37      5.51 o
   7   8   2      141.73      145.28      7.60 o
   8   8   2        7.16        1.55      8.89 o
  -7   9   2        3.25       -1.16      7.73 o
  -6   9   2        3.19       -2.32      6.96 o
  -5   9   2       31.86       22.80      8.50 o
  -4   9   2      100.94      108.80      6.32 o
  -3   9   2       78.99      105.10      4.33 o
  -2   9   2        2.23        2.39      1.64 o
  -1   9   2      220.08      237.17      5.11 o
   0   9   2       15.18       15.40      1.87 o
   1   9   2        5.36        6.39      1.93 o
   2   9   2       27.29       35.07      2.50 o
   3   9   2       40.51       53.60      3.54 o
   4   9   2       35.78       34.36      4.40 o
   5   9   2       45.18       57.98      5.83 o
   6   9   2        4.68        5.35      3.90 o
   7   9   2        6.90        4.07      5.88 o
  -6  10   2       29.98       48.30     11.59 o
  -5  10   2       47.59       55.26     12.37 o
  -4  10   2       59.21       42.51      9.66 o
  -3  10   2       55.95       61.90      7.18 o
  -2  10   2        4.54        3.11      2.00 o
  -1  10   2        1.96        1.09      2.39 o
   0  10   2      100.70       78.64      8.37 o
   1  10   2      109.37      120.80      5.42 o
   2  10   2        4.53        5.55      2.74 o
   3  10   2       99.47      105.40      6.25 o
   4  10   2        7.09        5.01      3.40 o
   5  10   2        0.09       -1.74      4.15 o
   6  10   2       27.24       39.77      6.41 o
  -5  11   2       16.70       25.89     10.05 o
  -4  11   2       22.07       44.83     11.21 o
  -3  11   2      254.63      224.22     11.77 o
  -2  11   2      129.03      114.78     13.53 o
  -1  11   2        3.04       10.85      5.30 o
   0  11   2        8.93       10.92      3.26 o
   1  11   2      262.19      237.37     25.51 o
   2  11   2       49.60       41.62      5.94 o
   3  11   2        3.05       -4.83      4.83 o
   4  11   2       26.13       27.15      6.21 o
   5  11   2       34.72       48.66      7.14 o
  -3  12   2       24.99       34.39     10.82 o
  -2  12   2       12.31       15.84      9.27 o
  -1  12   2       30.02       30.37      4.82 o
   0  12   2       33.11       45.89      6.14 o
   1  12   2       51.29       50.78      5.96 o
   2  12   2        2.29        8.47      4.72 o
   3  12   2        4.70        0.39      4.72 o
  -1  13   2       84.93      104.73     13.91 o
   0  13   2       41.98       61.65      8.20 o
   1  13   2       17.75       31.90      9.47 o
 -10   1   3        6.99        7.38      3.80 o
  -9   1   3        0.21        2.27      3.67 o
  -8   1   3       73.08       62.35      4.24 o
  -7   1   3        6.43        1.10      2.03 o
  -6   1   3       60.03       65.38      2.59 o
  -5   1   3      586.52      593.98      6.88 o
  -4   1   3     1460.01     1520.96     15.51 o
  -3   1   3       21.83       22.17      0.90 o
  -2   1   3    11646.32    11936.31     94.40 o
  -1   1   3     2953.54     2960.45     25.85 o
   0   1   3     2830.81     2665.12     23.16 o
   1   1   3     3582.98     3758.93     28.76 o
   2   1   3     3874.24     3743.95     34.78 o
   3   1   3      166.79      160.60      2.29 o
   4   1   3     1730.95     1700.40     19.07 o
   5   1   3     1046.08     1090.96     10.41 o
   6   1   3       28.62       25.05      1.90 o
   7   1   3        1.10       -2.17      2.17 o
   8   1   3       59.75       46.06      4.62 o
   9   1   3       47.38       56.92      5.17 o
  10   1   3        0.10       -2.84      3.80 o
 -10   2   3        8.74       23.57      6.96 o
  -9   2   3        9.49       11.72      2.98 o
  -8   2   3        9.87       11.64      3.14 o
  -7   2   3      331.75      290.21      6.17 o
  -6   2   3       98.81       85.35      3.66 o
  -5   2   3      149.09      141.55      2.93 o
  -4   2   3     3015.96     3107.48     34.90 o
  -3   2   3      165.82      180.14      2.68 o
  -2   2   3     3212.49     3219.28     29.44 o
  -1   2   3     6328.89     6525.07     60.03 o
   0   2   3      289.07      296.22      3.70 o
   1   2   3     3223.11     3232.83     31.88 o
   2   2   3     3531.06     3634.28     31.07 o
   3   2   3       31.16       25.82      0.83 o
   4   2   3      316.40      376.55      5.77 o
   5   2   3      753.03      763.10      8.77 o
   6   2   3      276.93      253.84      4.98 o
   7   2   3      437.96      415.93      6.98 o
   8   2   3       26.66       31.82      3.79 o
   9   2   3        0.58        0.97      2.98 o
  10   2   3        0.08       -3.86      5.80 o
 -10   3   3        1.67        6.57      6.18 o
  -9   3   3        0.45        0.39      5.41 o
  -8   3   3       60.77       41.35      7.34 o
  -7   3   3      249.42      248.74      7.05 o
  -6   3   3      162.46      143.88      5.10 o
  -5   3   3        0.34        0.03      1.35 o
  -4   3   3      683.68      796.37     10.28 o
  -3   3   3        6.81       12.05      1.12 o
  -2   3   3     6711.89     6910.17     62.40 o
  -1   3   3     1414.48     1452.51     12.56 o
   0   3   3     1708.26     1768.47     16.11 o
   1   3   3      672.42      686.24      8.46 o
   2   3   3     2556.55     2530.69     23.65 o
   3   3   3       36.85       33.60      1.12 o
   4   3   3      544.94      560.34      8.02 o
   5   3   3       27.04       21.03      2.19 o
   6   3   3      133.42      141.91      4.17 o
   7   3   3       83.81       81.52      4.16 o
   8   3   3       87.79      105.11      9.66 o
   9   3   3        0.84        9.66      6.18 o
  10   3   3        0.45        4.25      6.57 o
 -10   4   3        6.23        8.50      6.96 o
  -9   4   3       49.31       47.53      8.12 o
  -8   4   3       19.28       25.03      9.27 o
  -7   4   3        0.29        2.73      3.52 o
  -6   4   3      183.47      192.00      6.53 o
  -5   4   3        0.01       -0.36      1.57 o
  -4   4   3       27.08       19.77      1.22 o
  -3   4   3      500.63      523.23      6.25 o
  -2   4   3      125.69      143.66      2.51 o
  -1   4   3     1776.06     1826.86     16.66 o
   0   4   3     4738.48     4548.57     35.88 o
   1   4   3      265.48      275.94      4.49 o
   2   4   3        5.76       21.79      1.29 o
   3   4   3      172.21      194.64      3.27 o
   4   4   3      875.64      791.30     10.69 o
   5   4   3       95.96       92.56      3.25 o
   6   4   3      199.86      182.00      4.91 o
   7   4   3        3.39        2.67      2.33 o
   8   4   3      121.48       99.71      9.66 o
   9   4   3        6.63        1.16      5.80 o
  10   4   3        9.29        8.89      7.34 o
 -10   5   3        0.02       -2.32      6.57 o
  -9   5   3        9.55       10.43      6.96 o
  -8   5   3        3.46        7.32      4.27 o
  -7   5   3        1.84       -2.55      4.06 o
  -6   5   3       55.45       47.31      4.08 o
  -5   5   3      614.72      559.97      8.74 o
  -4   5   3       53.90       65.48      1.95 o
  -3   5   3     1728.93     1636.82     17.64 o
  -2   5   3        3.48       -0.98      0.98 o
  -1   5   3      170.44      138.01      2.52 o
   0   5   3     1209.82     1180.27     13.06 o
   1   5   3      412.00      365.88      5.44 o
   2   5   3       14.18       14.31      1.35 o
   3   5   3      684.77      592.24      9.39 o
   4   5   3      166.77      158.41      3.63 o
   5   5   3       63.55       63.51      2.97 o
   6   5   3       70.25       85.51      5.13 o
   7   5   3        9.58        5.29      2.45 o
   8   5   3       10.57       13.60      3.51 o
   9   5   3       83.34       96.61     10.82 o
  -9   6   3       14.62       21.25      8.12 o
  -8   6   3       41.61       62.22     10.43 o
  -7   6   3      108.82      122.51     12.37 o
  -6   6   3       19.70        7.73      6.57 o
  -5   6   3       25.83       18.89      2.91 o
  -4   6   3       24.96       16.57      2.06 o
  -3   6   3      634.70      605.60      9.20 o
  -2   6   3      499.68      447.92      6.30 o
  -1   6   3      821.45      860.86      9.71 o
   0   6   3     1321.71     1328.37     12.54 o
   1   6   3      392.42      399.05      5.66 o
   2   6   3      754.64      703.98      9.91 o
   3   6   3       69.25       61.26      2.88 o
   4   6   3      278.73      263.78      6.33 o
   5   6   3     1351.30     1390.90     22.41 o
   6   6   3      788.90      731.84     14.27 o
   7   6   3       55.43       57.14      5.00 o
   8   6   3       24.92       27.60      5.28 o
  -8   7   3        7.71       20.09      8.89 o
  -7   7   3       53.69       59.90     10.43 o
  -6   7   3       14.20       30.52      5.38 o
  -5   7   3       14.86       24.12      4.92 o
  -4   7   3      300.14      256.16      6.32 o
  -3   7   3       99.50       97.14      2.81 o
  -2   7   3      143.08      164.56      3.30 o
  -1   7   3      134.76      123.28      3.05 o
   0   7   3        1.08        5.73      1.33 o
   1   7   3     1998.40     1942.04     23.00 o
   2   7   3        2.44        4.36      1.64 o
   3   7   3      228.41      201.15      5.76 o
   4   7   3        7.69        1.75      2.76 o
   5   7   3      211.13      184.05      6.49 o
   6   7   3       75.99       67.39      5.43 o
   7   7   3      134.23      135.07      7.13 o
   8   7   3        9.24       25.74      5.56 o
  -8   8   3       71.03       67.63     12.75 o
  -7   8   3        1.37        8.11      7.34 o
  -6   8   3        0.08       -1.83      4.07 o
  -5   8   3        0.38       -2.45      3.68 o
  -4   8   3      124.36      135.25      7.89 o
  -3   8   3     1123.53     1091.08     13.24 o
  -2   8   3      401.28      385.40      6.36 o
  -1   8   3      275.89      280.05      4.96 o
   0   8   3      176.67      168.66      6.28 o
   1   8   3      494.57      490.78      7.67 o
   2   8   3       92.99      114.29      3.67 o
   3   8   3       55.55       50.14      3.66 o
   4   8   3        3.43        7.62      2.80 o
   5   8   3       47.96       57.05      4.27 o
   6   8   3      167.24      171.61      8.01 o
   7   8   3       10.42        6.81      3.91 o
   8   8   3        4.73        0.88      4.92 o
  -7   9   3        5.68        5.80      8.50 o
  -6   9   3        0.00       -1.93      7.73 o
  -5   9   3       88.85       59.13     10.82 o
  -4   9   3       48.66       57.19     10.05 o
  -3   9   3      320.70      325.06     19.33 o
  -2   9   3       62.98       64.47      3.13 o
  -1   9   3      861.70      823.17     12.05 o
   0   9   3       63.60       49.69      3.24 o
   1   9   3       78.39       82.26      3.23 o
   2   9   3       32.30       27.20      2.62 o
   3   9   3       84.53       88.00      8.59 o
   4   9   3       68.99       53.85      7.77 o
   5   9   3      117.92      108.37      6.30 o
   6   9   3       31.77       38.41      4.94 o
   7   9   3       23.78       33.53      5.24 o
  -6  10   3        0.39       13.14      8.89 o
  -4  10   3       22.67       26.66     10.05 o
  -3  10   3        6.80       17.77      5.56 o
  -2  10   3       44.77       38.72      4.80 o
  -1  10   3      126.61      121.10      4.71 o
   0  10   3        1.91        2.45      2.87 o
   1  10   3       19.99       16.85      3.08 o
   2  10   3        7.25        7.89      2.81 o
   3  10   3        6.50       10.00      3.74 o
   4  10   3       38.32       29.41      4.59 o
   5  10   3       16.20       10.02      4.03 o
   6  10   3        7.31       18.91      5.64 o
  -5  11   3        0.01       -2.70      8.11 o
  -4  11   3        0.61        2.70      7.73 o
  -3  11   3      112.85       85.09     16.81 o
  -2  11   3       40.65       36.35      8.31 o
  -1  11   3       33.71       33.33      3.73 o
   0  11   3        5.13        2.94      3.12 o
   1  11   3       11.65       18.99      3.42 o
   2  11   3        9.02        8.82      4.39 o
   3  11   3        8.25        3.48      4.72 o
   4  11   3        8.87       11.50      5.38 o
   5  11   3       17.55       25.46      6.13 o
  -3  12   3        0.04        0.00      9.27 o
  -2  12   3        2.40        6.18      8.50 o
  -1  12   3       41.53       37.94      5.06 o
   0  12   3        0.83        1.55      3.37 o
   1  12   3       16.38       31.29      4.79 o
   2  12   3        3.53        5.09      4.62 o
   3  12   3        3.39        2.74     11.79 o
  -1  13   3       40.01       52.94     11.98 o
   0  13   3        1.16        7.77      4.64 o
   1  13   3        0.95        0.04      4.83 o
 -10   0   4       35.06       54.49      7.73 o
  -9   0   4       37.27       40.58      6.57 o
  -8   0   4       97.41       90.45      6.31 o
  -7   0   4       38.21       40.21      4.27 o
  -6   0   4      116.70      153.10      4.55 o
  -5   0   4     1342.97     1402.71     20.50 o
  -4   0   4     3428.82     3599.74     46.08 o
  -3   0   4     8692.70     9096.77    128.54 o
  -2   0   4    31569.68    31659.99    392.53 o
  -1   0   4    44972.42    43560.75    561.66 o
   0   0   4     1603.39     1522.50     15.08 o
   1   0   4    13974.01    13239.90    138.64 o
   2   0   4      117.88      112.20      2.38 o
   3   0   4     1648.09     1552.61     19.00 o
   4   0   4        1.30        2.28      1.12 o
   5   0   4      524.09      564.91     10.72 o
   6   0   4       21.83       21.72      2.01 o
   7   0   4       11.23        0.03      3.24 o
   8   0   4       50.46       57.97      7.34 o
   9   0   4       42.71       45.60      7.34 o
  10   0   4        2.23        6.57      6.18 o
 -10   1   4        2.85        0.00      3.52 o
  -9   1   4       30.14       27.57      4.18 o
  -8   1   4       17.90       22.46      3.37 o
  -7   1   4        0.12       -1.86      1.86 o
  -6   1   4       19.12       16.03      1.76 o
  -5   1   4      277.68      314.78      5.87 o
  -4   1   4        4.41       -0.05      1.56 o
  -3   1   4     1063.60     1008.13      9.80 o
  -2   1   4     2126.15     2293.11     20.67 o
  -1   1   4     1499.29     1609.95     14.40 o
   0   1   4     2293.82     2180.43     19.71 o
   1   1   4    19444.53    19498.31    162.26 o
   2   1   4     3438.09     3554.64     27.43 o
   3   1   4      268.15      260.60      3.44 o
   4   1   4        6.29        4.81      0.85 o
   5   1   4      483.04      476.41      6.64 o
   6   1   4        1.67       -1.15      1.28 o
   7   1   4       18.51       16.01      2.74 o
   8   1   4        1.30        7.71      6.57 o
   9   1   4        1.33        2.58      4.64 o
  10   1   4        0.42       -0.13      3.62 o
 -10   2   4        3.69        1.55      5.80 o
  -9   2   4        0.01        2.44      2.93 o
  -8   2   4       68.93       84.18      5.00 o
  -7   2   4        8.54       11.37      2.08 o
  -6   2   4      202.39      197.96      4.62 o
  -5   2   4       62.26       51.21      1.52 o
  -4   2   4       60.30       70.57      1.97 o
  -3   2   4      401.61      455.27      5.53 o
  -2   2   4      130.78      151.79      2.70 o
  -1   2   4     1090.87      971.88      8.15 o
   0   2   4      393.11      486.70      5.58 o
   1   2   4      817.92      774.42      8.48 o
   2   2   4     1298.13     1277.13     12.49 o
   3   2   4       74.57       65.91      1.31 o
   4   2   4      126.48      112.48      1.86 o
   5   2   4      322.45      363.83      5.89 o
   6   2   4       86.75       88.56      3.06 o
   7   2   4      562.25      609.38      9.56 o
   8   2   4        1.41       -1.72      2.69 o
   9   2   4        2.07        4.10      3.22 o
  10   2   4        1.25       -3.09      6.18 o
 -10   3   4       50.55       36.71      8.12 o
  -9   3   4       15.44       18.16      6.18 o
  -8   3   4        9.43        6.57      5.41 o
  -7   3   4       37.99       43.11      4.14 o
  -6   3   4        4.36        4.60      1.83 o
  -5   3   4      140.84      115.89      3.60 o
  -4   3   4        2.19        7.94      0.95 o
  -3   3   4      289.43      256.29      3.79 o
  -2   3   4      973.20      986.49     10.08 o
  -1   3   4     1904.13     1893.20     16.25 o
   0   3   4     4697.22     4549.70     42.03 o
   1   3   4     2011.93     1999.27     21.90 o
   2   3   4       85.49       96.99      1.97 o
   3   3   4      549.71      521.18      6.14 o
   4   3   4      152.42      151.38      3.68 o
   5   3   4      870.37      868.14     13.48 o
   6   3   4       54.04       71.12      3.12 o
   7   3   4       86.41       70.07      3.87 o
   8   3   4        4.22        0.00      5.02 o
   9   3   4        1.83       -2.70      5.02 o
  10   3   4        0.15       -3.86      6.57 o
 -10   4   4       30.70       28.21      8.12 o
  -9   4   4        0.79        2.70      5.80 o
  -8   4   4       47.46       41.88     12.56 o
  -7   4   4        0.18        0.59      3.41 o
  -6   4   4       97.65      102.50      4.49 o
  -5   4   4       41.12       35.82      2.62 o
  -4   4   4      139.55      137.83      2.81 o
  -3   4   4     1268.75     1420.43     15.33 o
  -2   4   4     2892.93     2969.80     28.13 o
  -1   4   4     3250.66     3362.50     33.95 o
   0   4   4      386.85      357.34      4.61 o
   1   4   4       77.14       56.15      1.95 o
   2   4   4      259.25      225.24      3.85 o
   3   4   4      240.37      219.74      3.60 o
   4   4   4        3.58        2.60      0.70 o
   5   4   4       42.00       43.55      2.71 o
   6   4   4      208.99      214.13      5.32 o
   7   4   4        2.29       -0.61      2.19 o
   8   4   4       80.09       96.61      9.66 o
   9   4   4        1.58       13.52      6.57 o
  10   4   4        1.33        2.32      6.96 o
  -9   5   4        0.28        2.32      6.18 o
  -8   5   4        1.63        3.14      4.27 o
  -7   5   4        1.11        4.57      3.68 o
  -6   5   4      203.27      220.81      9.18 o
  -5   5   4       19.62       19.50      2.34 o
  -4   5   4     1668.48     1685.10     19.78 o
  -3   5   4       78.76       67.91      2.41 o
  -2   5   4     1459.29     1417.51     13.69 o
  -1   5   4        3.82       11.70      1.58 o
   0   5   4     1200.82     1252.16     11.72 o
   1   5   4     1616.01     1626.25     18.92 o
   2   5   4     1941.80     1938.14     21.72 o
   3   5   4     2324.32     2358.82     26.60 o
   4   5   4      205.16      187.26      3.99 o
   5   5   4        4.67        2.00      1.69 o
   6   5   4      308.62      278.75      6.77 o
   7   5   4        0.31       -1.50      2.34 o
   8   5   4        4.44        7.22      3.21 o
   9   5   4        0.45        7.73      6.57 o
  -9   6   4       34.32       45.21      8.89 o
  -8   6   4        0.54       13.91      8.11 o
  -7   6   4      143.01      140.29     13.14 o
  -6   6   4      367.03      367.98     20.10 o
  -5   6   4      274.74      286.48      7.57 o
  -4   6   4        4.65       10.20      2.03 o
  -3   6   4      384.42      373.46      6.24 o
  -2   6   4      547.52      540.71      7.28 o
  -1   6   4      649.34      596.09      7.86 o
   0   6   4      234.94      210.40      3.96 o
   1   6   4        0.18        2.79      1.23 o
   2   6   4       49.77       42.73      3.19 o
   3   6   4      324.28      315.10      6.37 o
   4   6   4      117.31      119.68      4.96 o
   5   6   4      576.39      553.06     11.63 o
   6   6   4       55.76       61.64      5.58 o
   7   6   4       26.91       33.24      4.36 o
   8   6   4       35.18       34.83      5.56 o
  -8   7   4       64.55       74.20     11.98 o
  -7   7   4       51.53       58.74     10.43 o
  -6   7   4       82.54       76.90     11.21 o
  -5   7   4       14.03       20.06      4.44 o
  -4   7   4      221.18      224.71     11.28 o
  -3   7   4      442.51      468.10      8.17 o
  -2   7   4      280.81      294.90      8.03 o
  -1   7   4       44.16       39.02      2.16 o
   0   7   4      847.79      871.47     11.00 o
   1   7   4      569.63      600.67      9.94 o
   2   7   4      262.06      261.07      5.95 o
   3   7   4      199.73      230.08      5.70 o
   4   7   4      812.64      783.52     13.16 o
   5   7   4       41.57       54.39      4.22 o
   6   7   4      161.92      171.92      7.56 o
   7   7   4      172.67      167.26     11.41 o
   8   7   4        0.22        2.30      3.84 o
  -8   8   4       16.44       19.32     10.05 o
  -7   8   4        0.02       10.82      8.11 o
  -6   8   4        1.06        1.16      6.96 o
  -5   8   4        4.12        5.91      4.15 o
  -4   8   4      130.67      130.63      9.66 o
  -3   8   4      616.14      661.17     10.63 o
  -2   8   4       86.18       76.34      3.09 o
  -1   8   4      118.51      135.07      3.67 o
   0   8   4       52.43       31.98      3.34 o
   1   8   4      881.22      819.65     11.77 o
   2   8   4      377.70      377.15      6.61 o
   3   8   4      805.71      760.19     16.14 o
   4   8   4        1.33        1.84      2.50 o
   5   8   4       28.08       21.73      4.06 o
   6   8   4        9.99       11.60      3.93 o
   7   8   4       40.91       36.59      5.04 o
   8   8   4        2.10        2.64      4.86 o
  -7   9   4       34.55       52.56     11.98 o
  -6   9   4       16.64       34.78     10.05 o
  -5   9   4       15.75       -1.16      6.57 o
  -4   9   4       99.13      136.03     13.91 o
  -3   9   4        1.17        7.34      7.73 o
  -2   9   4        1.75        3.03      2.14 o
  -1   9   4        6.58        8.55      2.48 o
   0   9   4       76.98       69.12      5.26 o
   1   9   4       19.15       10.98      1.84 o
   2   9   4        3.36        8.14      2.40 o
   3   9   4      320.92      295.72      9.70 o
   4   9   4       18.04       19.27      4.00 o
   5   9   4       38.32       45.19      5.55 o
   6   9   4       12.55       11.00      4.14 o
   7   9   4        5.61        3.77      4.07 o
  -6  10   4       15.13       35.94     10.82 o
  -5  10   4       11.86       30.14     10.43 o
  -4  10   4       18.58        7.73      8.89 o
  -3  10   4       64.39       65.76      7.51 o
  -2  10   4       15.51       15.49      3.08 o
  -1  10   4       22.69       33.05      3.11 o
   0  10   4      214.26      191.24      7.53 o
   1  10   4        3.88        2.33      2.54 o
   2  10   4       33.06       38.40      3.84 o
   3  10   4        1.63        2.05      3.29 o
   4  10   4       89.06       93.13      6.28 o
   5  10   4        7.58        3.04      3.79 o
   6  10   4        0.11       -0.90      3.73 o
  -5  11   4        3.25       13.52      9.27 o
  -4  11   4       23.35       28.34      7.09 o
  -3  11   4       13.64       15.58      5.99 o
  -2  11   4      119.42      128.30     11.98 o
  -1  11   4       47.28       54.90      4.51 o
   0  11   4        5.38        4.66      2.94 o
   1  11   4       23.68       20.17      3.49 o
   2  11   4        3.78        2.78      3.51 o
   3  11   4        2.66        0.77      3.51 o
   4  11   4       20.20       21.66      5.76 o
   5  11   4        1.98        0.19      4.36 o
  -3  12   4       38.72       37.48     11.59 o
  -2  12   4        2.33        4.64      8.11 o
  -1  12   4        0.66       -0.48      4.30 o
   0  12   4        3.48        7.61      3.79 o
   1  12   4       26.60       33.40      7.61 o
   2  12   4        9.63       11.40      5.20 o
   3  12   4        0.36       -4.07      4.07 o
  -1  13   4       27.99       41.73     10.43 o
   0  13   4       39.06       35.98      5.51 o
   1  13   4        1.75       -4.50      4.50 o
 -10   1   5        5.85        6.45      3.68 o
  -9   1   5        5.40        1.47      3.24 o
  -8   1   5       11.60       12.02      3.06 o
  -7   1   5        1.42       -1.15      2.04 o
  -6   1   5       17.69       12.02      1.69 o
  -5   1   5      303.59      318.49      4.71 o
  -4   1   5     3097.41     3148.35     28.69 o
  -3   1   5     2262.72     2444.36     22.27 o
  -2   1   5     1448.65     1510.26     13.91 o
   0   1   5      148.99      164.96      1.66 o
   1   1   5     7315.87     7187.61     52.86 o
   2   1   5     1095.16      980.02      9.13 o
   3   1   5       49.83       69.74      1.61 o
   4   1   5      206.50      201.69      3.07 o
   5   1   5      748.71      709.02      9.08 o
   6   1   5        0.08       -1.39      2.07 o
   7   1   5       20.06       14.43      2.77 o
   8   1   5        3.12        8.63      3.68 o
   9   1   5       36.35       32.12      7.73 o
  10   1   5        3.17        9.58      3.90 o
 -10   2   5       13.01       15.07      6.57 o
  -9   2   5       63.46       71.75      5.00 o
  -8   2   5        8.20        5.67      2.86 o
  -7   2   5      439.71      379.32      7.86 o
  -6   2   5      141.87      136.74      4.18 o
  -5   2   5       19.85       16.66      1.16 o
  -4   2   5      232.07      231.44      3.20 o
  -3   2   5     3368.18     3458.10     33.53 o
  -2   2   5       68.91       75.49      1.97 o
  -1   2   5       30.55       30.44      1.22 o
   0   2   5     1003.26      924.73      9.89 o
   1   2   5      675.94      677.58      7.68 o
   2   2   5       61.05       60.36      1.60 o
   3   2   5      451.86      418.64      4.70 o
   4   2   5      111.58      114.73      2.00 o
   5   2   5      132.21      123.10      3.73 o
   6   2   5        3.70        2.55      1.62 o
   7   2   5        7.38        3.31      1.94 o
   8   2   5        2.47       -2.78      2.78 o
   9   2   5        7.94       14.21      6.38 o
  10   2   5        3.06        3.09      6.57 o
 -10   3   5       11.12       16.23      6.96 o
  -9   3   5        1.21       -3.09      5.41 o
  -8   3   5      213.97      243.49     13.91 o
  -7   3   5        0.03       -0.21      2.75 o
  -6   3   5      200.07      158.92      4.60 o
  -5   3   5      313.73      344.03      8.50 o
  -4   3   5      660.86      644.16      7.69 o
  -3   3   5     1208.45     1417.30     16.08 o
  -2   3   5     3012.53     3222.97     28.48 o
  -1   3   5      449.23      401.03      4.34 o
   0   3   5        7.17       14.59      0.92 o
   1   3   5      371.15      349.76      5.07 o
   2   3   5        1.73        7.39      1.14 o
   3   3   5      659.80      663.34      7.53 o
   4   3   5     1198.68     1212.22     12.34 o
   5   3   5       29.06       31.44      2.41 o
   6   3   5       15.45       15.93      2.08 o
   7   3   5        1.33        0.01      1.99 o
   8   3   5        0.01        0.00      5.02 o
   9   3   5       18.00       20.48      6.96 o
  10   3   5        5.22        5.41      6.96 o
 -10   4   5        2.54        5.41      6.96 o
  -9   4   5        4.39       -1.55      5.41 o
  -8   4   5       68.58       76.62      6.54 o
  -7   4   5       35.44       23.79      5.99 o
  -6   4   5      110.15       89.40      4.26 o
  -5   4   5      236.00      226.22      5.13 o
  -4   4   5      246.48      239.75      4.25 o
  -3   4   5       41.67       30.78      1.40 o
  -2   4   5     1009.10     1028.91     10.04 o
  -1   4   5     4248.92     4113.33     38.33 o
   0   4   5     1011.52     1059.41      9.82 o
   1   4   5       13.97       24.13      1.52 o
   2   4   5       36.75       24.90      1.43 o
   3   4   5       29.38       18.84      1.31 o
   4   4   5       72.65       69.75      2.34 o
   5   4   5       65.98       52.93      2.91 o
   6   4   5      516.70      499.37      8.49 o
   7   4   5        0.68        3.24      2.40 o
   8   4   5       30.06       29.37      7.34 o
   9   4   5        0.91        3.86      5.80 o
  10   4   5        4.75        4.64      7.34 o
  -9   5   5        1.64       -0.39      6.18 o
  -8   5   5       43.82       50.84      6.11 o
  -7   5   5       47.85       70.29     12.75 o
  -6   5   5       20.26       19.06      4.07 o
  -5   5   5      167.96      171.72      5.37 o
  -4   5   5     1248.15     1218.99     15.08 o
  -3   5   5      166.07      193.62      3.85 o
  -2   5   5        7.40        8.70      1.02 o
  -1   5   5      558.40      557.06      7.09 o
   0   5   5     3370.14     3318.67     28.33 o
   1   5   5       20.32       14.69      1.67 o
   2   5   5      537.30      509.36     10.10 o
   3   5   5      496.43      492.47      8.38 o
   4   5   5        2.91        3.94      1.46 o
   5   5   5      100.62       88.24      3.80 o
   6   5   5       29.11       38.30      3.09 o
   7   5   5        0.05       -0.51      2.45 o
   8   5   5       74.43       73.01      5.18 o
   9   5   5       11.34       17.78      7.34 o
  -9   6   5       39.80       44.05      8.89 o
  -8   6   5        0.03        7.73      6.96 o
  -7   6   5       46.17       39.42      9.27 o
  -6   6   5      257.74      245.82     15.85 o
  -5   6   5      113.53       94.21      5.47 o
  -4   6   5       12.22       14.87      2.17 o
  -3   6   5      639.37      650.69      8.46 o
  -2   6   5      481.06      519.34      7.04 o
  -1   6   5      612.93      567.22      8.09 o
   0   6   5       62.51       61.88      2.30 o
   1   6   5     1135.61     1103.88     13.96 o
   2   6   5      153.66      143.65      4.17 o
   3   6   5      263.71      265.89      5.85 o
   4   6   5     1046.55      992.44     17.03 o
   5   6   5        0.82        1.64      2.55 o
   6   6   5      184.64      179.31     12.27 o
   7   6   5       69.85       54.54      5.05 o
   8   6   5        5.92       -0.85      6.18 o
  -8   7   5        0.04        4.64      8.11 o
  -7   7   5       18.49       29.76      8.89 o
  -6   7   5        6.19       21.64      8.50 o
  -5   7   5        2.00        2.70      3.71 o
  -4   7   5        7.00        9.26      2.46 o
  -3   7   5      205.40      175.46      3.84 o
  -2   7   5      149.82      130.65      4.06 o
  -1   7   5       60.03       47.07      2.24 o
   0   7   5      441.08      433.54      6.60 o
   1   7   5      839.68      842.03     11.56 o
   2   7   5       67.20       64.54      3.79 o
   3   7   5      205.93      179.95      5.16 o
   4   7   5      149.76      155.03      6.01 o
   5   7   5        8.04       10.54      3.00 o
   6   7   5      120.84      132.43      6.95 o
   7   7   5       29.45       29.85      7.22 o
   8   7   5       35.26       39.84      6.21 o
  -8   8   5        2.38        6.57      8.50 o
  -7   8   5        8.80        4.25      7.73 o
  -6   8   5        5.47       12.37      7.34 o
  -5   8   5       23.10       19.71      8.12 o
  -4   8   5      277.62      197.89     15.07 o
  -3   8   5      881.73      880.07     13.63 o
  -2   8   5        1.50        0.72      1.63 o
  -1   8   5      715.08      731.73     15.59 o
   0   8   5        1.32       -1.58      1.60 o
   1   8   5      212.17      231.09      5.27 o
   2   8   5       38.65       38.73      2.75 o
   3   8   5       32.35       32.13      2.71 o
   4   8   5      100.68       98.57      5.06 o
   5   8   5        0.88       -0.70      3.18 o
   6   8   5      114.11      115.63      7.54 o
   7   8   5        0.62        0.25      3.41 o
   8   8   5        0.12        2.42      4.62 o
  -7   9   5        0.53        3.09      8.11 o
  -6   9   5       16.14       17.78      8.89 o
  -5   9   5       24.10       21.64      9.27 o
  -4   9   5        3.41       15.07      8.50 o
  -3   9   5       96.85       96.23     11.98 o
  -2   9   5      264.26      247.60      6.26 o
  -1   9   5        0.08       -1.70      1.70 o
   0   9   5      402.92      416.47     10.82 o
   1   9   5       90.52       88.22      4.42 o
   2   9   5      184.90      178.61      8.53 o
   3   9   5       58.24       62.14      5.09 o
   4   9   5      271.10      247.36      9.16 o
   5   9   5        2.29       -3.09      3.09 o
   6   9   5        0.82        1.10      3.69 o
   7   9   5       70.35       64.58      7.61 o
  -6  10   5        0.58       -1.16      8.89 o
  -5  10   5       66.93       86.56     13.14 o
  -4  10   5       54.36       61.06     11.59 o
  -3  10   5        0.68       -0.17      4.78 o
  -2  10   5        1.07        3.14      2.64 o
  -1  10   5       72.66       70.09      4.02 o
   0  10   5        7.23        5.99      3.12 o
   1  10   5        4.22        7.08      2.78 o
   2  10   5       15.39       19.14      3.42 o
   3  10   5       24.92       38.90      4.83 o
   4  10   5       43.30       38.67      4.94 o
   5  10   5        0.39        1.60      3.45 o
   6  10   5       24.19       17.65      4.77 o
  -5  11   5       45.55       54.87     11.98 o
  -4  11   5       30.64       24.86      6.42 o
  -3  11   5      109.30       60.66      9.08 o
  -2  11   5        0.36        2.13      5.19 o
  -1  11   5       57.91       50.30      4.25 o
   0  11   5       12.66       13.01      3.34 o
   1  11   5        1.89       -1.12      2.77 o
   2  11   5       61.03       48.84      5.16 o
   3  11   5       41.25       52.42      5.42 o
   4  11   5       29.60       38.14      5.27 o
   5  11   5        3.58       -0.40      4.83 o
  -3  12   5       16.40       28.21     10.82 o
  -2  12   5        0.02        2.89      5.00 o
  -1  12   5        1.17        0.22      3.14 o
   0  12   5        3.48        3.99      3.79 o
   1  12   5       22.09       31.45      4.81 o
   2  12   5       12.84       13.57      6.18 o
   3  12   5        1.63        2.30      4.56 o
  -1  13   5        0.03        5.41      7.73 o
   0  13   5        1.32        7.16      4.24 o
   1  13   5       36.35       34.00      6.59 o
 -10   0   6        0.16       -3.86      5.41 o
  -9   0   6        0.43       -3.86      3.86 o
  -8   0   6        9.39       -0.77      4.25 o
  -7   0   6       28.86       19.28      3.62 o
  -6   0   6       91.18       85.01      3.61 o
  -5   0   6      163.21      145.65      7.98 o
  -4   0   6        2.81       -0.82      1.51 o
  -3   0   6      572.62      565.05      8.45 o
  -2   0   6     1780.28     1931.58     24.83 o
  -1   0   6      466.17      496.70      6.33 o
   0   0   6     1962.68     2051.63     21.99 o
   1   0   6      282.12      226.86      3.38 o
   2   0   6     4827.07     4736.02     58.39 o
   3   0   6        7.56        5.33      1.01 o
   4   0   6       22.44       20.44      1.60 o
   5   0   6        1.14        1.65      2.25 o
   6   0   6        0.03       -1.48      1.63 o
   7   0   6      241.85      241.40     15.85 o
   8   0   6        0.09       -3.09      4.64 o
   9   0   6       79.22       79.99      8.89 o
  10   0   6       53.81       49.85      7.73 o
 -10   1   6        6.98        6.45      3.80 o
  -9   1   6        0.31        3.28      3.34 o
  -8   1   6       39.13       30.92      3.44 o
  -7   1   6        2.17        1.38      2.18 o
  -6   1   6        2.65        5.76      1.50 o
  -5   1   6      226.16      224.71      4.22 o
  -4   1   6     3614.73     3631.44     32.89 o
  -3   1   6      107.93      102.35      2.39 o
  -2   1   6     4968.87     4928.74     43.66 o
  -1   1   6       58.09       60.30      2.44 o
   0   1   6     2655.73     2680.06     20.20 o
   1   1   6     5729.94     5696.96     42.19 o
   2   1   6     1312.84     1341.66     11.61 o
   3   1   6      414.33      409.88      4.71 o
   4   1   6      189.95      192.14      3.04 o
   5   1   6        0.00       -0.15      1.10 o
   6   1   6        8.80        8.21      1.75 o
   7   1   6       21.30       18.27      3.16 o
   8   1   6        1.04        1.72      3.41 o
   9   1   6        2.49       -5.60      5.60 o
  10   1   6        0.02        3.45      4.07 o
 -10   2   6        1.60       -3.86      5.41 o
  -9   2   6        1.30        0.77      5.02 o
  -8   2   6       42.43       44.80      3.86 o
  -7   2   6       39.83       48.81      3.11 o
  -6   2   6     1078.00      988.67     12.42 o
  -5   2   6      338.65      330.57      4.10 o
  -4   2   6     2703.52     2822.36     24.12 o
  -3   2   6      216.42      185.27      4.24 o
  -2   2   6     3667.21     3637.54     33.69 o
  -1   2   6     2739.37     2818.35     26.30 o
   0   2   6     1750.30     1629.67     17.96 o
   1   2   6     3419.00     3539.96     28.85 o
   2   2   6      425.71      490.57      5.19 o
   3   2   6      326.39      339.95      4.14 o
   4   2   6      133.24      129.57      2.43 o
   5   2   6        4.04        4.10      1.04 o
   6   2   6        5.86        7.80      1.78 o
   7   2   6      267.20      274.93      5.91 o
   8   2   6        9.93       10.44      5.80 o
   9   2   6        0.01       -2.42      2.98 o
  10   2   6        0.02        6.96      6.96 o
 -10   3   6        0.07        1.55      6.57 o
  -9   3   6        0.12        0.00      5.41 o
  -8   3   6       11.79       11.59      5.80 o
  -7   3   6      101.05       99.95      5.48 o
  -6   3   6        0.21        0.55      2.12 o
  -5   3   6       29.27       25.35      1.71 o
  -4   3   6     1731.90     1649.62     17.89 o
  -3   3   6      364.16      376.88      5.35 o
  -2   3   6     1696.56     1734.99     15.78 o
  -1   3   6       38.59       36.52      1.36 o
   0   3   6     4122.97     4213.91     39.17 o
   1   3   6      514.75      470.67      8.11 o
   2   3   6       98.56       85.15      2.70 o
   3   3   6      183.91      203.23      3.38 o
   4   3   6      932.83      944.50     10.99 o
   5   3   6      261.51      268.67      5.96 o
   6   3   6        8.10        3.32      1.98 o
   7   3   6       42.35       43.03      3.69 o
   8   3   6       18.48       10.82      6.18 o
   9   3   6        3.82        3.86      6.18 o
  10   3   6        4.40       -0.77      6.57 o
 -10   4   6       22.22       26.28      8.12 o
  -9   4   6        4.50        1.93      5.41 o
  -8   4   6        1.78        1.13      4.07 o
  -7   4   6        0.12        0.98      3.52 o
  -6   4   6       24.07       30.76      3.56 o
  -5   4   6      116.64      115.69      3.67 o
  -4   4   6      161.94      177.54      3.90 o
  -3   4   6      534.04      577.37      6.77 o
  -2   4   6      347.62      340.65      4.13 o
  -1   4   6      813.62      773.47      8.35 o
   0   4   6      337.83      357.65      4.58 o
   1   4   6      263.69      278.10      4.68 o
   2   4   6       16.32       25.06      1.54 o
   3   4   6        7.29        3.17      1.05 o
   4   4   6      338.42      349.02      5.68 o
   5   4   6      263.47      259.82      6.02 o
   6   4   6       35.29       35.75      3.45 o
   7   4   6        0.13       -1.85      2.24 o
   8   4   6        8.53        8.12      5.80 o
   9   4   6       19.66       20.87      7.73 o
  10   4   6       12.99       14.30      7.73 o
  -9   5   6        0.57        3.48      6.18 o
  -8   5   6        2.06       -2.72      4.44 o
  -7   5   6       35.80       48.31      5.66 o
  -6   5   6       92.11       71.33      5.85 o
  -5   5   6      615.09      612.07     11.21 o
  -4   5   6      267.37      242.93      4.59 o
  -3   5   6      147.23      129.10      3.12 o
  -2   5   6     1352.14     1331.67     12.96 o
  -1   5   6     1219.12     1199.35     12.53 o
   0   5   6     3427.47     3401.62     29.01 o
   1   5   6      192.94      207.25      4.16 o
   2   5   6     3736.66     3705.35     37.72 o
   3   5   6        0.01       -1.25      1.31 o
   4   5   6      646.10      640.45     10.14 o
   5   5   6      940.09      862.42     13.47 o
   6   5   6       49.27       47.45      3.26 o
   7   5   6        1.36        0.36      2.59 o
   8   5   6        1.00        2.61      3.05 o
   9   5   6        8.89        9.27      6.96 o
  -9   6   6        5.54        7.34      7.34 o
  -8   6   6        2.05        8.11      7.73 o
  -7   6   6      240.85      229.58     16.23 o
  -6   6   6        0.09       -0.39      5.80 o
  -5   6   6       13.86        8.07      3.80 o
  -4   6   6       50.26       42.93      3.10 o
  -3   6   6      418.75      408.59      5.96 o
  -2   6   6        7.89        8.25      1.70 o
  -1   6   6     1824.92     1843.86     19.95 o
   0   6   6       30.74       27.64      1.40 o
   1   6   6      134.09      138.59      3.45 o
   2   6   6      483.55      478.47      8.40 o
   3   6   6     1095.81     1085.10     15.55 o
   4   6   6      951.53      942.79     16.50 o
   5   6   6      333.99      333.91      9.96 o
   6   6   6       30.20       33.53      6.12 o
   7   6   6        2.25        1.82      3.40 o
   8   6   6        3.56        6.15      3.65 o
  -8   7   6       49.07       50.24     11.21 o
  -7   7   6       22.88       31.69      9.27 o
  -6   7   6       32.52       32.46      8.50 o
  -5   7   6       10.45       18.83      4.55 o
  -4   7   6       97.51      106.66      6.65 o
  -3   7   6       10.75       12.06      1.52 o
  -2   7   6       90.46       74.07      2.74 o
  -1   7   6      587.97      581.90      9.09 o
   0   7   6      344.06      326.36      5.14 o
   1   7   6      159.68      160.73      4.08 o
   2   7   6      506.90      480.24      8.82 o
   3   7   6      191.84      173.10      5.10 o
   4   7   6     1074.31     1029.82     21.29 o
   5   7   6        6.30       -1.74      2.90 o
   6   7   6      103.58      113.60      6.50 o
   7   7   6       29.71       41.15      6.33 o
   8   7   6       28.73       30.62      6.04 o
  -8   8   6        0.01       10.82      9.27 o
  -7   8   6       23.60       30.14      9.66 o
  -6   8   6        0.01       -1.16      6.57 o
  -5   8   6       97.65       97.77     11.98 o
  -4   8   6       25.84       35.55      8.50 o
  -3   8   6      735.39      648.16     17.19 o
  -2   8   6      301.67      306.60      8.49 o
  -1   8   6      164.94      153.77      4.25 o
   0   8   6       48.95       47.84      2.72 o
   1   8   6      640.53      597.37     10.39 o
   2   8   6      242.78      247.41      5.72 o
   3   8   6        2.53        3.97      2.14 o
   4   8   6       66.29       75.27      5.39 o
   5   8   6      285.09      272.43      9.55 o
   6   8   6      157.90      134.86      8.10 o
   7   8   6        2.85        3.90      3.70 o
   8   8   6        3.65        5.98      5.00 o
  -7   9   6       16.15       17.78      8.89 o
  -6   9   6        7.14        2.71      8.50 o
  -5   9   6       30.43       45.60     10.43 o
  -4   9   6      166.46      165.02     15.07 o
  -3   9   6      174.16      183.19     15.07 o
  -2   9   6       38.42       30.92      3.27 o
  -1   9   6       12.24       11.72      2.65 o
   0   9   6      184.52      187.06      7.06 o
   1   9   6       51.95       46.69      5.94 o
   2   9   6      499.05      510.38     12.61 o
   3   9   6      337.14      303.35     15.65 o
   4   9   6      176.89      192.70      9.05 o
   5   9   6        0.18        1.33      3.37 o
   6   9   6       21.46       22.00      5.19 o
   7   9   6       34.81       23.41      5.76 o
  -6  10   6       21.62       22.80     10.43 o
  -5  10   6       24.00       27.44     10.05 o
  -4  10   6        4.84       -3.09      7.34 o
  -3  10   6       11.11       13.10      5.60 o
  -2  10   6       36.36       45.06      4.44 o
  -1  10   6       87.66       93.66      5.02 o
   0  10   6        2.50        5.09      2.34 o
   1  10   6      104.04       89.06      5.70 o
   2  10   6       28.38       25.34      4.52 o
   3  10   6      118.93      120.78      6.73 o
   4  10   6        0.37        4.24      3.51 o
   5  10   6        7.24       10.67      3.98 o
   6  10   6        0.34       -2.35      4.45 o
  -5  11   6        9.29        5.02      8.89 o
  -4  11   6        6.52       14.26      9.47 o
  -3  11   6       84.12       87.87     21.64 o
  -2  11   6       78.07       92.95     29.18 o
  -1  11   6       43.11       37.67      4.10 o
   0  11   6       83.96       75.72      6.20 o
   1  11   6       17.23       18.07      3.60 o
   2  11   6       17.54       20.08      4.34 o
   3  11   6       26.35       20.22      4.39 o
   4  11   6       13.11       22.76      4.65 o
   5  11   6        0.03        2.22      4.72 o
  -3  12   6       20.78       21.81      6.49 o
  -2  12   6        0.96        2.58      5.44 o
  -1  12   6        0.95        0.86      4.32 o
   0  12   6       38.25       27.88      5.41 o
   1  12   6        1.36       -0.90      3.26 o
   2  12   6        0.26       -0.70      3.86 o
   3  12   6        4.62        5.70      4.72 o
  -1  13   6       14.09       15.84      9.66 o
   0  13   6       19.51       25.08      5.06 o
   1  13   6        9.38       20.67      7.15 o
 -10   1   7        3.47        0.33      3.52 o
  -9   1   7        4.89        0.56      5.02 o
  -8   1   7       15.57       13.41      3.12 o
  -7   1   7       20.94       24.18      2.66 o
  -6   1   7      227.95      251.89      4.46 o
  -5   1   7      466.62      446.90      5.61 o
  -4   1   7     1579.86     1516.25     14.58 o
  -3   1   7       13.05        7.61      0.77 o
  -2   1   7      172.30      146.79      2.28 o
  -1   1   7      443.95      395.54      4.28 o
   0   1   7      806.35      790.87      6.43 o
   1   1   7     1384.50     1334.53     10.95 o
   2   1   7     1646.47     1532.47     13.22 o
   3   1   7       65.34       60.12      1.63 o
   4   1   7     2157.94     2056.16     19.25 o
   5   1   7       16.51       13.50      1.32 o
   6   1   7       23.00       20.10      2.19 o
   7   1   7       91.39       77.42      6.76 o
   8   1   7       25.65       19.07      4.23 o
   9   1   7       32.78       17.11      4.35 o
  10   1   7      104.48      120.96      7.21 o
 -10   2   7        0.72        0.00      5.80 o
  -9   2   7        8.67        0.77      5.02 o
  -8   2   7      113.27       91.80      5.08 o
  -7   2   7       21.91       13.89      2.38 o
  -6   2   7      184.74      163.82      3.96 o
  -5   2   7      141.85      159.88      2.83 o
  -4   2   7      792.17      829.16      7.95 o
  -3   2   7      383.40      400.44      4.94 o
  -2   2   7      567.35      582.11      6.68 o
  -1   2   7      175.59      180.03      2.17 o
   0   2   7     1534.43     1567.44     16.19 o
   1   2   7      471.25      524.07      5.52 o
   2   2   7     5527.28     5747.39     48.60 o
   3   2   7     2803.15     3011.11     26.39 o
   4   2   7      244.81      291.58      4.02 o
   5   2   7      141.31      139.43      3.00 o
   6   2   7      108.24      101.11      3.46 o
   7   2   7        4.78        1.40      1.96 o
   8   2   7       10.75       17.15      3.71 o
   9   2   7       71.95       78.51      7.15 o
  10   2   7        2.21       -1.55      6.18 o
 -10   3   7        0.72       -4.25      6.18 o
  -9   3   7       16.01       19.71      6.57 o
  -8   3   7       84.67      116.71     10.43 o
  -7   3   7       67.14       50.44      4.36 o
  -6   3   7      684.08      707.18     12.47 o
  -5   3   7        2.77        5.94      1.22 o
  -4   3   7      355.53      368.41      6.97 o
  -3   3   7     2078.26     2379.50     24.17 o
  -2   3   7     3544.93     3345.60     33.25 o
  -1   3   7       32.10       37.49      1.04 o
   0   3   7     1526.37     1512.39     17.33 o
   1   3   7      581.45      578.58      7.64 o
   2   3   7      370.19      332.80      5.71 o
   3   3   7      409.81      446.70      5.23 o
   4   3   7       18.63       15.72      1.36 o
   5   3   7       66.41       69.23      3.27 o
   6   3   7      110.57       96.97      4.04 o
   7   3   7        3.08       -1.79      2.27 o
   8   3   7       47.35       42.89      7.73 o
   9   3   7        0.98       -3.48      5.80 o
  10   3   7       10.79       10.05      7.34 o
 -10   4   7        0.08       -5.41      5.80 o
  -9   4   7        3.39        6.18      6.18 o
  -8   4   7       50.97       41.50      5.56 o
  -7   4   7        1.33        1.39      3.34 o
  -6   4   7       50.23       41.25      3.84 o
  -5   4   7       35.25       30.83      2.14 o
  -4   4   7      619.47      564.27      8.42 o
  -3   4   7        0.77        4.94      1.02 o
  -2   4   7     1222.48     1173.29     13.48 o
  -1   4   7     2452.93     2476.45     23.66 o
   0   4   7      959.40      965.82     10.21 o
   1   4   7     1336.72     1460.73     18.53 o
   2   4   7     1028.99     1130.45     12.95 o
   3   4   7       39.53       38.02      1.71 o
   4   4   7        5.45       11.51      1.42 o
   5   4   7      273.98      257.08      6.09 o
   6   4   7      328.93      347.31      8.34 o
   7   4   7       26.93       21.82      3.01 o
   8   4   7        0.13        2.70      5.80 o
   9   4   7       13.65       14.30      7.34 o
  10   4   7        1.86       -3.09      5.80 o
  -9   5   7        1.86        3.86      6.57 o
  -8   5   7        0.23        8.01      4.45 o
  -7   5   7       14.06       27.55      6.38 o
  -6   5   7       27.31       46.96      5.20 o
  -5   5   7       20.25       19.23      3.29 o
  -4   5   7      975.06      982.22     13.48 o
  -3   5   7      151.08      192.28      3.38 o
  -2   5   7      519.76      483.50      6.25 o
  -1   5   7      346.12      374.93      4.77 o
   0   5   7      646.14      694.53      7.20 o
   1   5   7      271.20      302.85      6.28 o
   2   5   7        1.85        8.95      1.95 o
   3   5   7      203.70      190.58      4.71 o
   4   5   7        8.10       12.26      1.89 o
   5   5   7      101.02      101.84      4.87 o
   6   5   7       53.11       51.50      3.74 o
   7   5   7        0.32        1.65      2.60 o
   8   5   7       78.44       83.57      5.55 o
   9   5   7       21.83       13.14      7.34 o
  -9   6   7        5.38       10.82      6.96 o
  -8   6   7        0.06        1.91      4.36 o
  -7   6   7        1.07       15.07      8.11 o
  -6   6   7       25.78       28.60      8.12 o
  -5   6   7      223.41      244.01     10.65 o
  -4   6   7      372.13      352.96      9.55 o
  -3   6   7      113.05      124.92      2.96 o
  -2   6   7      552.51      536.69      7.71 o
  -1   6   7       39.96       37.97      1.70 o
   0   6   7       36.81       50.72      1.74 o
   1   6   7     1183.96     1086.18     15.06 o
   2   6   7     1012.35      994.84     14.81 o
   3   6   7       84.13       77.52      3.41 o
   4   6   7      259.71      272.49      7.51 o
   5   6   7      798.32      826.37     17.87 o
   6   6   7       25.85       23.10      4.14 o
   7   6   7       12.37       20.93      5.48 o
   8   6   7        0.23       -0.46      3.17 o
  -8   7   7        6.02        6.57      8.50 o
  -7   7   7        3.24        6.57      7.34 o
  -6   7   7       16.82        8.12      6.96 o
  -5   7   7      125.69       98.55     11.21 o
  -4   7   7      108.39      123.49      7.34 o
  -3   7   7        6.16        8.82      1.68 o
  -2   7   7       26.14       27.21      1.91 o
  -1   7   7        5.82        5.74      1.36 o
   0   7   7       92.23       81.79      2.39 o
   1   7   7        0.04        1.56      1.34 o
   2   7   7      157.16      170.45      5.18 o
   3   7   7       35.89       45.71      3.18 o
   4   7   7      142.80      135.80      6.57 o
   5   7   7       21.61       35.17      5.28 o
   6   7   7       84.52       91.22      6.12 o
   7   7   7       30.79       29.71      5.36 o
   8   7   7        1.53        4.11      5.02 o
  -8   8   7       51.61       54.10     11.59 o
  -7   8   7       43.19       57.58     11.21 o
  -6   8   7        0.29        1.55      6.96 o
  -5   8   7       22.52       21.25      8.12 o
  -4   8   7      196.85      202.91     15.85 o
  -3   8   7        3.54       -3.07      3.07 o
  -2   8   7      466.35      453.55      9.58 o
  -1   8   7      507.33      465.33      9.11 o
   0   8   7      216.80      215.36      5.24 o
   1   8   7      215.34      214.99      5.08 o
   2   8   7      318.53      295.54      7.06 o
   3   8   7       10.55       14.88      2.42 o
   4   8   7       41.65       31.39      5.11 o
   5   8   7      122.80      147.95     14.04 o
   6   8   7        1.43       -2.56      3.40 o
   7   8   7        6.56        7.68      4.21 o
   8   8   7        9.17       11.76      5.11 o
  -7   9   7        0.79       11.98      9.27 o
  -6   9   7        2.57        6.18      8.50 o
  -5   9   7        5.57        2.32      7.73 o
  -4   9   7       37.07       50.24     10.05 o
  -3   9   7        6.46        5.80      6.96 o
  -2   9   7       58.36       41.21      4.52 o
  -1   9   7      121.74      126.06      5.19 o
   0   9   7        1.45        3.21      2.37 o
   1   9   7      285.37      281.41      8.63 o
   2   9   7       55.12       63.38      4.87 o
   3   9   7       91.70       93.86     13.33 o
   4   9   7        3.70       14.93      3.79 o
   5   9   7       11.21       14.06      4.09 o
   6   9   7       87.16      108.36      8.43 o
   7   9   7        0.51        2.48      4.64 o
  -6  10   7       33.90       60.67     13.14 o
  -5  10   7        0.37        0.77      7.73 o
  -4  10   7        0.06        5.80      7.73 o
  -3  10   7       18.81       20.62      5.99 o
  -2  10   7      143.23      140.92      5.88 o
  -1  10   7      200.67      199.24      6.77 o
   0  10   7        6.56        0.78      2.25 o
   1  10   7      183.60      201.73      9.38 o
   2  10   7        6.04        4.75      3.15 o
   3  10   7       60.79       59.71      6.88 o
   4  10   7       30.88       22.61      4.29 o
   5  10   7       50.11       60.30      6.02 o
   6  10   7        0.40       -1.43      4.43 o
  -5  11   7        0.10        4.64      8.50 o
  -4  11   7        2.34        4.74      5.60 o
  -3  11   7       98.50       84.00     30.34 o
  -2  11   7        5.04       24.16      6.14 o
  -1  11   7        1.08        2.45      2.86 o
   0  11   7        3.56        8.73      3.31 o
   1  11   7       29.52       32.04      4.00 o
   2  11   7       36.01       42.63      5.31 o
   3  11   7        0.04       -0.47      3.29 o
   4  11   7       18.68       16.04      4.43 o
  -3  12   7      182.00      208.31     18.55 o
  -2  12   7       57.38       63.26      8.06 o
  -1  12   7        4.38        5.37      3.43 o
   0  12   7        1.87        4.66      3.26 o
   1  12   7       90.62      110.37     10.86 o
   2  12   7        1.12        2.08      3.46 o
   3  12   7        3.97        7.49      5.20 o
  -1  13   7        1.08        6.18      8.11 o
   0  13   7       34.88       34.68      5.53 o
   1  13   7       17.62       18.48      5.66 o
 -10   0   8        7.74        0.00      5.02 o
  -9   0   8        6.61       13.91      5.41 o
  -8   0   8       20.15       19.32      5.02 o
  -6   0   8      634.92      595.77     11.67 o
  -5   0   8      611.05      599.41      9.89 o
  -4   0   8     2934.31     2952.97     38.27 o
  -3   0   8     1816.90     1655.54     21.92 o
  -2   0   8      302.39      285.24      4.19 o
  -1   0   8     6508.77     6216.87     77.58 o
   0   0   8     3232.68     3034.99     32.34 o
   1   0   8     1531.99     1520.76     19.72 o
   2   0   8       96.12       85.76      3.05 o
   3   0   8      596.13      572.04      8.38 o
   4   0   8       68.75       64.32      2.50 o
   5   0   8      529.15      536.65     10.76 o
   6   0   8      357.81      323.26     12.14 o
   7   0   8      555.89      545.88     20.10 o
   8   0   8        0.03       -4.64      4.64 o
   9   0   8        3.61       -1.55      5.02 o
  10   0   8       47.14       72.26      9.27 o
 -10   1   8        0.09       -1.17      3.34 o
  -9   1   8       12.41       12.81      5.80 o
  -8   1   8       89.28      100.05      5.99 o
  -7   1   8      254.98      249.62      7.23 o
  -6   1   8       17.24       17.96      1.63 o
  -5   1   8       23.28       41.72      1.67 o
  -4   1   8        0.84        0.26      0.77 o
  -3   1   8      435.12      425.08      5.09 o
  -2   1   8       31.15       23.87      0.80 o
  -1   1   8     1200.19     1134.55     10.77 o
   0   1   8       38.01       45.47      1.04 o
   1   1   8     7028.67     7028.81     54.07 o
   2   1   8      107.61      118.38      2.03 o
   3   1   8      450.51      434.55      5.10 o
   4   1   8      215.56      220.91      3.49 o
   5   1   8       60.06       58.84      2.19 o
   6   1   8      149.11      145.83      4.40 o
   7   1   8       23.91       27.66      5.60 o
   8   1   8        0.00       -3.26      3.41 o
   9   1   8       23.52       27.94      8.31 o
  10   1   8        3.26        8.16      4.23 o
 -10   2   8        5.89        5.80      6.57 o
  -9   2   8        0.66        2.70      5.41 o
  -8   2   8        3.60        6.25      2.86 o
  -7   2   8       47.32       51.55      3.23 o
  -6   2   8      568.12      563.77      8.85 o
  -5   2   8        3.96        2.57      0.97 o
  -4   2   8       13.86        5.88      0.79 o
  -3   2   8     1569.21     1628.46     19.78 o
  -2   2   8       96.69      131.63      2.41 o
  -1   2   8      452.49      415.11      4.61 o
   0   2   8      135.73      210.88      3.80 o
   1   2   8     7876.35     8014.04     67.13 o
   2   2   8      305.98      318.76      4.05 o
   3   2   8     2159.09     2250.52     20.20 o
   4   2   8      881.89      959.19     10.84 o
   5   2   8      744.64      705.32      8.71 o
   6   2   8      136.45      144.91      3.98 o
   7   2   8       22.42        7.99      2.44 o
   8   2   8       10.14        4.48      3.67 o
   9   2   8        9.81       12.12      3.57 o
  10   2   8        0.71        1.55      6.18 o
 -10   3   8       22.47       22.41      7.73 o
  -9   3   8        0.01        2.70      5.02 o
  -8   3   8        8.62       11.98      5.80 o
  -7   3   8       27.01       23.82      3.52 o
  -6   3   8      209.62      195.40      7.02 o
  -5   3   8      381.22      377.24      7.03 o
  -4   3   8       19.86       17.08      1.22 o
  -3   3   8      667.07      698.96      7.51 o
  -2   3   8      738.05      773.96      8.61 o
  -1   3   8      319.30      322.34      3.96 o
   0   3   8       66.04       73.38      2.00 o
   1   3   8       13.07        5.72      0.81 o
   2   3   8     1980.30     2130.07     25.08 o
   3   3   8      935.54     1008.53     10.01 o
   4   3   8       60.76       80.35      2.61 o
   5   3   8      130.05      138.60      4.38 o
   6   3   8        1.50        2.96      2.00 o
   7   3   8        4.38        6.38      2.74 o
   8   3   8        0.18       -1.93      5.02 o
   9   3   8       22.13       14.68      6.57 o
  10   3   8        6.91       -1.55      6.57 o
 -10   4   8        7.62        8.12      6.96 o
  -9   4   8       11.17       21.25      6.96 o
  -8   4   8        5.96        6.38      4.27 o
  -7   4   8       79.82       85.23      6.31 o
  -6   4   8        0.16       -0.56      2.53 o
  -5   4   8       37.80       36.90      2.68 o
  -4   4   8       85.07      116.55      3.07 o
  -3   4   8     2218.78     2373.29     22.73 o
  -2   4   8      119.89      118.34      2.38 o
  -1   4   8      960.88     1026.67     11.38 o
   0   4   8      143.69      112.57      2.26 o
   1   4   8      413.50      427.07      6.42 o
   2   4   8        1.82        0.93      0.88 o
   3   4   8       65.43       55.25      2.08 o
   4   4   8        6.76        3.38      1.32 o
   5   4   8      413.08      380.11      7.62 o
   6   4   8      182.26      205.44      6.39 o
   7   4   8       62.87       51.20      4.48 o
   8   4   8        1.76        7.34      5.80 o
   9   4   8        2.82        0.77      6.18 o
  -9   5   8        1.53        2.32      5.80 o
  -8   5   8       18.60       15.71      4.83 o
  -7   5   8        5.28       10.24      4.27 o
  -6   5   8        0.12        1.53      3.50 o
  -5   5   8       83.06       84.23      6.83 o
  -4   5   8       38.28       42.40      2.14 o
  -3   5   8      177.14      200.59      4.09 o
  -2   5   8      715.26      813.93      9.45 o
  -1   5   8      480.29      463.22      5.58 o
   0   5   8      432.27      440.79      5.10 o
   1   5   8      799.37      797.42     15.37 o
   2   5   8      797.57      831.37     11.23 o
   3   5   8      184.66      190.05      4.82 o
   4   5   8        1.90        1.62      1.61 o
   5   5   8      913.85      913.09     16.46 o
   6   5   8        8.48       10.59      2.98 o
   7   5   8       92.72       99.83      7.12 o
   8   5   8       56.41       65.27      6.53 o
   9   5   8        9.53        3.86      6.96 o
  -9   6   8       17.13       17.78      7.73 o
  -8   6   8       48.91       61.11      6.96 o
  -7   6   8       70.03       73.81     10.43 o
  -6   6   8      307.50      331.25     19.33 o
  -5   6   8        5.85        3.48      6.18 o
  -4   6   8      228.53      242.37      9.66 o
  -3   6   8      118.35       99.45      3.26 o
  -2   6   8      401.83      418.28      6.45 o
  -1   6   8      348.38      279.84      4.35 o
   0   6   8       12.94       17.82      1.24 o
   1   6   8      414.09      406.05      7.33 o
   2   6   8      128.66      139.79      4.36 o
   3   6   8      343.87      352.55      7.22 o
   4   6   8       40.76       38.69      5.30 o
   5   6   8      102.69      109.62      6.10 o
   6   6   8        0.62       -2.39      4.83 o
   7   6   8       13.37       14.05      3.92 o
   8   6   8        0.29        0.76      3.99 o
  -8   7   8       20.91       26.66      9.66 o
  -7   7   8       13.46        5.41      7.34 o
  -6   7   8       13.91        6.96      7.34 o
  -5   7   8       17.08        4.64      7.34 o
  -4   7   8      236.81      237.70     15.85 o
  -3   7   8        7.17        9.44      2.51 o
  -2   7   8        9.58        7.90      1.44 o
  -1   7   8      213.07      199.66      4.02 o
   0   7   8       15.95       14.76      1.36 o
   1   7   8       47.39       56.57      2.57 o
   2   7   8     1591.68     1524.75     21.04 o
   3   7   8     1739.94     1712.25     23.33 o
   4   7   8        2.81       -1.37      2.71 o
   5   7   8       39.72       24.55      4.64 o
   6   7   8      144.18      153.91      8.77 o
   7   7   8       26.73       22.68      4.49 o
   8   7   8       19.62       31.32      5.76 o
  -8   8   8        0.57        5.80      8.50 o
  -7   8   8        3.06       12.37      8.50 o
  -6   8   8        9.04        0.00      6.96 o
  -5   8   8       78.04       72.27     11.21 o
  -4   8   8        0.24        9.27      7.34 o
  -3   8   8       37.83       33.60      4.56 o
  -2   8   8      179.87      186.89      7.38 o
  -1   8   8      146.42      161.51      5.00 o
   0   8   8       96.65      122.55      4.49 o
   1   8   8      514.47      470.45      9.07 o
   2   8   8      565.29      586.33     10.68 o
   3   8   8      155.94      131.98      6.51 o
   4   8   8       81.49       81.22      7.15 o
   5   8   8        3.97        5.02      4.83 o
   6   8   8       84.13       82.82      6.24 o
   7   8   8       18.03       17.53      4.58 o
   8   8   8        0.16        1.48      4.36 o
  -7   9   8       36.42       44.83     11.59 o
  -6   9   8        1.93        1.55      7.34 o
  -5   9   8       14.47       18.55      9.27 o
  -4   9   8        3.17        1.55      7.34 o
  -3   9   8       42.38       25.50      8.12 o
  -2   9   8       18.67       13.01      3.61 o
  -1   9   8       45.04       47.87      4.31 o
   0   9   8       28.27       35.46      3.32 o
   1   9   8       78.00       69.19      4.74 o
   2   9   8      680.38      655.21     21.44 o
   3   9   8       16.61       19.98      9.27 o
   4   9   8      296.03      305.56     12.56 o
   5   9   8       66.26       55.39      8.14 o
   6   9   8       44.35       50.51      5.65 o
   7   9   8        0.25        0.52      4.92 o
  -6  10   8       52.50       68.79     13.14 o
  -5  10   8       48.48       48.30     11.98 o
  -4  10   8       26.42       18.94      8.50 o
  -3  10   8        0.17       -2.49      4.45 o
  -2  10   8       13.90       14.91      3.14 o
  -1  10   8       54.76       57.72      5.00 o
   0  10   8       10.24       10.12      3.57 o
   1  10   8        8.44       15.78      4.63 o
   2  10   8       16.68       11.60      5.19 o
   3  10   8        3.49        7.20      3.35 o
   4  10   8       69.57       89.06      8.33 o
   5  10   8       28.20       29.45      5.00 o
   6  10   8        1.94        0.93      4.43 o
  -4  11   8        4.96       13.09      5.99 o
  -3  11   8      103.13       80.52     16.04 o
  -2  11   8      201.36      224.13     11.99 o
  -1  11   8        0.93        4.09      3.02 o
   0  11   8      110.87      104.01      7.09 o
   1  11   8       29.20       35.07      4.02 o
   2  11   8      111.67      109.15      9.52 o
   3  11   8       31.16       35.80      4.95 o
   4  11   8       12.30       15.27      4.65 o
  -3  12   8        0.19        7.34      8.89 o
  -2  12   8       42.14       42.56     10.43 o
  -1  12   8       15.82       18.54      3.92 o
   0  12   8       34.89       36.15      4.43 o
   1  12   8       14.16       21.98      4.47 o
   2  12   8       28.54       30.53      4.96 o
   3  12   8        6.48        5.41      7.34 o
   0  13   8       54.64       57.99      6.10 o
 -10   1   9        9.94       14.44      3.99 o
  -9   1   9       42.30       36.91      4.45 o
  -8   1   9        3.01       -0.11      2.86 o
  -7   1   9      112.36      112.43      5.04 o
  -6   1   9     2220.22     2187.15     21.12 o
  -5   1   9      579.90      590.57      7.29 o
  -4   1   9       35.44       38.65      1.48 o
  -3   1   9      207.73      209.03      3.44 o
  -2   1   9     4616.15     4486.39     42.87 o
  -1   1   9     2618.48     2589.48     25.37 o
   0   1   9    10502.62    10560.01     80.67 o
   1   1   9      332.85      338.15      3.58 o
   2   1   9      754.65      634.49      6.59 o
   3   1   9      150.63      162.25      2.63 o
   4   1   9      942.64      929.57     10.70 o
   5   1   9      341.86      322.84      5.18 o
   6   1   9      991.66      994.69     14.25 o
   7   1   9      117.99      125.12      6.66 o
   8   1   9        0.20       -1.74      3.55 o
   9   1   9        1.19        2.30      3.80 o
  10   1   9       71.20       84.41      6.49 o
 -10   2   9        0.97       13.52      6.57 o
  -9   2   9       20.28       19.32      6.18 o
  -8   2   9       50.24       50.62      3.98 o
  -7   2   9      796.63      738.26     12.32 o
  -6   2   9      764.93      722.49     11.74 o
  -5   2   9      251.32      233.51      3.55 o
  -4   2   9      189.87      202.03      2.72 o
  -3   2   9      112.26      127.39      1.78 o
  -2   2   9        4.13        0.84      0.88 o
  -1   2   9     2496.35     2512.41     23.26 o
   0   2   9      110.15      130.83      1.83 o
   1   2   9     1226.06     1382.30     12.61 o
   2   2   9      400.27      419.03      4.90 o
   3   2   9      176.22      171.45      2.88 o
   4   2   9      349.21      355.84      5.22 o
   5   2   9      269.19      252.63      4.42 o
   6   2   9        0.82        1.62      1.83 o
   7   2   9       49.49       50.50      4.71 o
   8   2   9       33.26       32.42      4.15 o
   9   2   9        0.07       -1.96      3.14 o
  10   2   9        0.54        5.80      6.96 o
 -10   3   9       19.59       14.68      6.96 o
  -9   3   9        3.39       -3.86      5.02 o
  -8   3   9       18.02       11.98      5.80 o
  -7   3   9       67.53       79.55      4.94 o
  -6   3   9      353.72      387.52     14.89 o
  -5   3   9       78.72       95.93      2.63 o
  -4   3   9       18.22       26.50      1.21 o
  -3   3   9     1496.84     1525.80     17.31 o
  -2   3   9      113.91       95.78      4.13 o
  -1   3   9     1048.68     1070.05     10.79 o
   0   3   9     1118.61     1011.22     12.23 o
   1   3   9        0.49        3.56      0.75 o
   2   3   9     1201.61     1157.91     12.02 o
   3   3   9     1389.18     1358.23     13.01 o
   4   3   9      230.02      217.50      4.37 o
   5   3   9      102.73      100.14      5.18 o
   6   3   9        6.46        5.76      2.27 o
   7   3   9       71.74       70.31      4.71 o
   8   3   9        3.96        2.70      5.41 o
   9   3   9       50.39       58.35      8.89 o
  10   3   9       28.15       42.12      9.27 o
 -10   4   9       11.32       25.50      8.12 o
  -9   4   9       16.87       18.16      6.57 o
  -8   4   9        1.13        1.55      9.66 o
  -7   4   9       87.51       85.69      6.31 o
  -6   4   9        0.46       -1.60      2.38 o
  -5   4   9      215.54      211.22      6.87 o
  -4   4   9        4.45        8.82      1.38 o
  -3   4   9      287.95      298.07      4.70 o
  -2   4   9        0.78        3.02      1.23 o
  -1   4   9      735.68      738.65      8.12 o
   0   4   9     1161.23     1210.71     13.53 o
   1   4   9     3040.43     3104.34     38.67 o
   2   4   9        0.98       -0.65      0.88 o
   3   4   9      215.03      240.46      4.62 o
   4   4   9      103.30      102.86      3.16 o
   5   4   9      187.19      185.50      5.31 o
   6   4   9      236.02      238.87      9.02 o
   7   4   9        4.43       -0.13      2.95 o
   8   4   9       24.66       28.21      6.96 o
   9   4   9        1.56        7.34      6.96 o
  -9   5   9        0.50        4.64      6.18 o
  -8   5   9       28.94       19.61      7.15 o
  -7   5   9       31.85       29.02      4.83 o
  -6   5   9       19.02       27.93      4.64 o
  -5   5   9     2288.25     2291.76     51.21 o
  -4   5   9      185.64      187.66      4.67 o
  -3   5   9        9.42       13.55      1.86 o
  -2   5   9      613.83      605.05      8.08 o
  -1   5   9      145.89      155.20      2.76 o
   0   5   9      112.30       87.81      2.09 o
   1   5   9       93.51       85.86      3.68 o
   2   5   9      744.83      707.67     10.01 o
   3   5   9      592.87      561.88      9.47 o
   4   5   9       54.89       62.62      3.09 o
   5   5   9       25.97       31.62      3.45 o
   6   5   9       13.06        4.30      2.68 o
   7   5   9        6.47       15.18      3.56 o
   8   5   9       15.57       16.35      3.53 o
   9   5   9        0.05        0.77      6.57 o
  -9   6   9        0.34       -5.80      5.80 o
  -8   6   9      101.27       89.61      7.70 o
  -7   6   9        4.68       11.21      7.73 o
  -6   6   9       27.34       32.07      8.12 o
  -5   6   9       26.48       30.14      7.73 o
  -4   6   9       16.36       15.00      2.72 o
  -3   6   9       18.32       26.63      2.09 o
  -2   6   9      388.98      358.12      5.82 o
  -1   6   9       85.86       87.08      2.33 o
   0   6   9        8.81        7.78      0.99 o
   1   6   9       57.39       56.99      3.20 o
   2   6   9       33.34       43.61      2.78 o
   3   6   9      422.89      419.32      8.09 o
   4   6   9      188.55      179.68      6.23 o
   5   6   9       81.60       86.01      6.87 o
   6   6   9        8.52        8.19      6.96 o
   7   6   9        6.30        4.45      3.11 o
   8   6   9       22.41       25.26      5.28 o
  -8   7   9       14.22       16.62      8.89 o
  -7   7   9       14.31        0.77      6.96 o
  -6   7   9       53.39       37.48      9.27 o
  -5   7   9      139.42      127.53     12.75 o
  -4   7   9       12.38       -0.77      6.18 o
  -3   7   9        8.33        3.47      2.74 o
  -2   7   9        0.86        1.31      1.84 o
  -1   7   9       20.35       22.51      1.88 o
   0   7   9       10.38       11.90      1.36 o
   1   7   9       19.20       19.87      2.79 o
   2   7   9      152.02      153.62      5.08 o
   3   7   9       55.05       72.62      3.82 o
   4   7   9        0.02        0.32      3.34 o
   5   7   9        3.29        6.43      3.92 o
   6   7   9       29.30       32.62      9.47 o
   7   7   9        5.05        4.14      3.60 o
   8   7   9        1.29        2.53      4.45 o
  -8   8   9       15.75       24.73     10.43 o
  -7   8   9       12.78       26.66      9.66 o
  -6   8   9        0.01       10.05      7.73 o
  -5   8   9       39.67       42.89     10.05 o
  -4   8   9        0.13       10.05      8.11 o
  -3   8   9      681.54      678.93     23.20 o
  -2   8   9     1197.47     1166.27     22.87 o
  -1   8   9       27.55       28.92      3.03 o
   0   8   9      933.81      956.82     13.56 o
   1   8   9      185.88      190.26      5.51 o
   2   8   9       16.94       27.56      3.14 o
   3   8   9       52.09       51.09      5.66 o
   4   8   9       42.10       67.33      6.31 o
   5   8   9        1.77       -1.37      3.63 o
   6   8   9       25.44       26.37      4.70 o
   7   8   9       35.45       47.49     10.05 o
   8   8   9        0.15       -2.34      5.02 o
  -7   9   9       18.85       28.60     11.21 o
  -6   9   9        3.59        5.80      8.11 o
  -5   9   9       11.35       29.37      9.66 o
  -4   9   9       10.08       21.25      8.89 o
  -3   9   9       10.81        6.85      5.17 o
  -2   9   9       69.66       64.20      9.21 o
  -1   9   9        7.84        2.21      2.85 o
   0   9   9      230.20      243.91      8.18 o
   1   9   9      113.13      104.99      7.68 o
   2   9   9      190.10      223.28      8.46 o
   3   9   9      223.44      216.19     10.10 o
   4   9   9       32.06       34.17      9.08 o
   5   9   9        6.42        2.09      3.33 o
   6   9   9       20.74       30.17      5.02 o
   7   9   9        5.17        6.24      5.60 o
  -6  10   9      101.55      134.49     16.23 o
  -5  10   9        0.74       -0.39      8.50 o
  -4  10   9       76.96       93.91     12.75 o
  -3  10   9      206.90      200.61     24.16 o
  -2  10   9       21.56       21.44      4.01 o
  -1  10   9      122.68      113.26      6.48 o
   0  10   9       62.59       65.74      5.22 o
   1  10   9      109.76      117.10      7.76 o
   2  10   9       36.69       39.15      6.35 o
   3  10   9       17.66       29.78      6.76 o
   4  10   9       26.40       32.61      4.75 o
   5  10   9       47.23       44.08      5.44 o
   6  10   9        0.68        4.68     11.98 o
  -4  11   9        0.55        9.66      8.50 o
  -3  11   9      120.22      107.16     25.31 o
  -2  11   9       32.81       35.74      6.66 o
  -1  11   9       26.28       35.14      4.25 o
   0  11   9        5.97       16.10      3.61 o
   1  11   9       67.07       70.48      5.07 o
   2  11   9       19.78       14.22      3.92 o
   3  11   9        0.00        0.43      3.61 o
   4  11   9        9.59       14.59      4.47 o
  -3  12   9       70.80       79.99     14.30 o
  -2  12   9        0.36       13.52      9.27 o
  -1  12   9        1.44        5.39      3.57 o
   0  12   9      126.49      152.47      8.10 o
   1  12   9       79.51       81.45      8.13 o
   2  12   9       39.14       43.64      6.68 o
 -10   0  10       64.40       71.11      8.12 o
  -9   0  10       33.60       31.69      6.18 o
  -8   0  10       55.29       54.87      6.96 o
  -7   0  10      419.31      418.26     16.24 o
  -6   0  10      492.12      527.70     11.27 o
  -5   0  10      480.61      449.98      8.06 o
  -4   0  10     5499.12     5443.12     68.71 o
  -3   0  10        4.48        3.21      1.56 o
  -2   0  10     9228.22     8941.24    130.86 o
  -1   0  10      151.43      147.90      3.34 o
   0   0  10      832.26      858.90     11.12 o
   1   0  10     3356.97     3708.28     43.02 o
   2   0  10     3218.92     3411.19     45.84 o
   3   0  10     2041.81     2165.37     26.57 o
   4   0  10      295.53      237.15      5.54 o
   5   0  10      634.80      640.03     12.46 o
   6   0  10       59.74       81.03      4.32 o
   7   0  10      122.54      143.76     10.05 o
   8   0  10      775.74      728.43     25.13 o
   9   0  10       37.10       43.28      7.34 o
  10   0  10      141.88      170.43     12.37 o
 -10   1  10       15.30       19.47      3.99 o
  -9   1  10       54.15       49.21      4.73 o
  -8   1  10       23.82       40.24      4.23 o
  -7   1  10      149.71      143.07      4.97 o
  -6   1  10      688.15      673.14      9.13 o
  -5   1  10      696.29      679.20      8.16 o
  -4   1  10        3.63        3.24      0.75 o
  -3   1  10     1835.96     1944.10     16.24 o
  -2   1  10     2488.99     2628.83     23.98 o
  -1   1  10     2315.14     2436.58     23.99 o
   0   1  10     4053.89     4019.03     32.69 o
   1   1  10      633.17      660.69      6.47 o
   2   1  10      896.88     1003.54      9.35 o
   3   1  10     1129.41     1096.93     10.34 o
   4   1  10       28.08       30.08      1.63 o
   5   1  10       67.51       73.63      2.57 o
   6   1  10      166.55      151.70      4.37 o
   7   1  10      145.56      146.95      7.21 o
   8   1  10      103.83       97.71      6.38 o
   9   1  10       16.65       14.35      4.27 o
  10   1  10       26.08       27.64      5.01 o
 -10   2  10       13.18       25.12      6.96 o
  -9   2  10      178.45      177.00     11.98 o
  -8   2  10      474.31      453.33     20.49 o
  -7   2  10       41.92       36.97      2.86 o
  -6   2  10      352.32      345.07      7.13 o
  -5   2  10        5.73       11.18      1.11 o
  -4   2  10       58.68       54.23      1.34 o
  -3   2  10      193.21      263.98      3.42 o
  -2   2  10        0.58        3.38      0.82 o
  -1   2  10      616.42      530.30      5.60 o
   0   2  10     4646.47     4590.61     37.59 o
   1   2  10     6349.94     6633.42     50.51 o
   2   2  10     1996.55     2015.53     18.21 o
   3   2  10      208.43      187.46      3.13 o
   4   2  10        8.29        9.79      1.30 o
   5   2  10       25.19       24.92      1.69 o
   6   2  10      693.45      638.04      9.63 o
   7   2  10       26.06       32.05      3.18 o
   8   2  10       73.47       60.36      4.92 o
   9   2  10        3.12        1.17      3.50 o
  10   2  10       30.37       23.19      7.73 o
 -10   3  10        7.51        0.39      6.18 o
  -9   3  10        0.00       -3.86      5.02 o
  -8   3  10       44.42       67.24      8.50 o
  -7   3  10       92.67       92.99      5.33 o
  -6   3  10      406.72      432.46     10.49 o
  -5   3  10      110.12      112.73      5.17 o
  -4   3  10      157.28      151.91      2.79 o
  -3   3  10      548.56      511.40      7.92 o
  -2   3  10       40.12       41.94      3.15 o
  -1   3  10      118.01      124.70      2.37 o
   0   3  10        3.55        2.30      0.97 o
   1   3  10     2225.43     2387.38     22.64 o
   2   3  10     2184.25     2278.66     24.67 o
   3   3  10      854.03      884.40     10.70 o
   4   3  10      138.46      156.97      4.69 o
   5   3  10        0.00        0.54      1.42 o
   6   3  10        1.04        2.39      1.65 o
   7   3  10      100.51      116.67      6.02 o
   8   3  10      109.96       89.66     10.05 o
   9   3  10       19.30       41.35      8.50 o
  10   3  10        0.01       -1.93      6.96 o
 -10   4  10       70.28       85.02     10.82 o
  -9   4  10       67.86       82.70      9.66 o
  -8   4  10       40.44       35.40      9.66 o
  -7   4  10       27.72       30.96      4.83 o
  -6   4  10      111.85      137.53      7.48 o
  -5   4  10       17.07       15.41      2.83 o
  -4   4  10     1080.77     1125.15     14.59 o
  -3   4  10      524.27      536.66      7.75 o
  -2   4  10      631.20      629.31      7.46 o
  -1   4  10     1318.74     1309.25     12.66 o
   0   4  10      893.37      900.72     10.63 o
   1   4  10      275.72      254.08      4.97 o
   2   4  10        4.84        2.82      1.03 o
   3   4  10     1996.75     2024.65     23.10 o
   4   4  10      367.33      365.97      6.40 o
   5   4  10      776.33      779.24     12.60 o
   6   4  10        6.77        2.76      2.70 o
   7   4  10      429.73      453.98     11.63 o
   8   4  10        0.02        2.32      6.18 o
   9   4  10       99.01      110.14     11.59 o
  -9   5  10        3.60       -1.16      6.18 o
  -8   5  10       37.44       47.55      6.04 o
  -7   5  10        1.11       -1.16      3.86 o
  -6   5  10      753.99      741.97     23.78 o
  -5   5  10      309.04      286.03      8.68 o
  -4   5  10      135.85      147.21      6.28 o
  -3   5  10      213.13      226.13      4.98 o
  -2   5  10       38.54       40.74      1.79 o
  -1   5  10      670.69      648.19      8.29 o
   0   5  10       11.45       17.95      1.76 o
   1   5  10       20.10       29.80      2.30 o
   2   5  10        6.39       11.78      1.65 o
   3   5  10      775.98      754.98     11.87 o
   4   5  10       16.15       14.33      2.40 o
   5   5  10       79.65       68.56      7.96 o
   6   5  10      125.67      124.39      6.10 o
   7   5  10        7.56       10.46      3.37 o
   8   5  10        4.56        4.06      2.99 o
   9   5  10       13.43       22.80      7.73 o
  -9   6  10        0.46       -0.39      6.18 o
  -8   6  10       23.86       30.58      6.13 o
  -7   6  10        1.68       -2.70      7.34 o
  -6   6  10       32.02       39.03      8.89 o
  -5   6  10       51.29       42.90      8.50 o
  -4   6  10      385.75      394.48      9.82 o
  -3   6  10      101.25       91.64      4.58 o
  -2   6  10       30.09       36.94      2.04 o
  -1   6  10      148.75      151.35      2.98 o
   0   6  10        0.01        0.52      0.92 o
   1   6  10      333.34      312.63      6.36 o
   2   6  10      337.58      318.66      6.81 o
   3   6  10        0.56       -0.38      1.76 o
   4   6  10        3.69        3.03      2.62 o
   5   6  10        0.18       -0.93      3.67 o
   6   6  10        5.58        9.65      4.21 o
   7   6  10        8.80       13.14      4.56 o
   8   6  10        8.83       15.91      5.80 o
  -8   7  10       67.12       78.06     12.37 o
  -7   7  10        8.93       15.07      8.12 o
  -6   7  10        3.58        9.27      7.34 o
  -5   7  10      114.82      130.62     13.14 o
  -4   7  10        0.15       -3.86      6.18 o
  -3   7  10       30.02       26.39      3.28 o
  -2   7  10        0.46       -0.53      1.53 o
  -1   7  10      142.94      145.58      3.79 o
   0   7  10     1115.28     1065.90     12.29 o
   1   7  10        0.07       -1.56      1.93 o
   2   7  10      173.36      184.20      5.47 o
   3   7  10      167.12      170.30      5.34 o
   4   7  10       11.27       10.83      3.99 o
   5   7  10       29.66       37.34      7.92 o
   6   7  10       15.79       10.54      9.08 o
   7   7  10       55.72       60.40      5.71 o
   8   7  10        2.25        1.90      4.45 o
  -8   8  10        3.98        4.25      9.66 o
  -7   8  10        6.09       15.07      8.89 o
  -6   8  10       11.74        5.80      7.73 o
  -5   8  10       55.69       74.97     11.98 o
  -3   8  10      107.35      115.88      7.22 o
  -2   8  10      178.20      208.27      7.71 o
  -1   8  10       15.29       22.74      2.82 o
   0   8  10       21.01       14.71      3.56 o
   1   8  10      162.51      186.09      7.12 o
   2   8  10      315.60      273.07      7.57 o
   3   8  10      128.26      126.32      7.78 o
   4   8  10       17.74       19.88      4.64 o
   5   8  10        6.74       -1.42     10.05 o
   6   8  10        1.17       -3.80      3.80 o
   7   8  10        1.05        9.99      4.73 o
   8   8  10        0.01        5.12      5.99 o
  -7   9  10        0.89       13.14      9.27 o
  -6   9  10        3.37       10.43      8.11 o
  -5   9  10       65.40       57.97     11.59 o
  -4   9  10        3.92        9.27      8.11 o
  -3   9  10       19.98       13.94      7.15 o
  -2   9  10      159.41      172.84      7.44 o
  -1   9  10        7.55        4.00      3.05 o
   0   9  10       73.42       67.84      7.78 o
   1   9  10      119.42      126.15      6.34 o
   2   9  10      160.07      141.77      6.89 o
   3   9  10      307.18      305.17     12.14 o
   4   9  10        0.55       -0.21      3.79 o
   5   9  10       63.38       77.66      7.32 o
   6   9  10       73.43       66.01     10.24 o
   7   9  10        1.73        8.27      6.96 o
  -6  10  10       48.15       57.58     12.75 o
  -5  10  10        9.32       -2.32      8.50 o
  -4  10  10       18.33       37.10     10.05 o
  -3  10  10        9.77       10.86      5.87 o
  -2  10  10        1.64        1.11      3.56 o
  -1  10  10       92.15       91.62      6.13 o
   0  10  10        8.60       14.24      3.79 o
   1  10  10       25.83       21.74      4.07 o
   2  10  10       11.23       12.30      4.93 o
   3  10  10        1.88        5.31      4.27 o
   4  10  10       17.97       19.14      4.23 o
   5  10  10        8.04        9.24      6.76 o
  -4  11  10        4.84       16.23      9.27 o
  -3  11  10       38.63       54.45     13.14 o
  -2  11  10       33.50       38.46      6.93 o
  -1  11  10      405.00      452.69     19.24 o
   0  11  10      126.69      140.18      8.97 o
   1  11  10        9.53       14.46      4.31 o
   2  11  10       18.85       23.51      4.54 o
   3  11  10       63.17       67.77      6.77 o
   4  11  10        7.53        9.19      4.83 o
  -2  12  10       19.41       15.46      9.27 o
  -1  12  10       72.63       75.00      6.27 o
   0  12  10       17.93       27.36      6.45 o
   1  12  10        2.23        1.79      4.45 o
   2  12  10       21.11       29.75      6.21 o
 -10   1  11        1.28       -0.87      3.34 o
  -9   1  11       46.96       53.85      4.90 o
  -8   1  11       20.80       22.65      7.73 o
  -7   1  11      124.67      144.51      5.72 o
  -6   1  11      774.16      758.06     13.99 o
  -5   1  11      141.68      146.03      2.89 o
  -4   1  11        8.62        6.50      0.87 o
  -3   1  11      652.66      600.70      6.51 o
  -2   1  11      520.64      533.03      5.73 o
  -1   1  11     2909.47     2899.76     28.41 o
   0   1  11       68.38       60.12      1.51 o
   1   1  11     2095.82     2097.34     17.71 o
   2   1  11      743.61      663.01      6.72 o
   3   1  11     2030.65     1976.90     19.28 o
   4   1  11       90.78      102.03      2.78 o
   5   1  11     1286.09     1224.20     13.93 o
   6   1  11      235.14      249.27      5.48 o
   7   1  11       44.81       47.38      4.73 o
   8   1  11      213.15      229.59      9.13 o
   9   1  11       40.34       43.19      7.73 o
  10   1  11       41.26       43.82      5.66 o
 -10   2  11       14.11        6.18      5.80 o
  -9   2  11        1.38        3.48      5.80 o
  -8   2  11       10.00        9.42      4.83 o
  -7   2  11      173.56      180.83      5.28 o
  -6   2  11      138.79      151.14      4.71 o
  -5   2  11        1.07        0.92      0.90 o
  -4   2  11       31.62       37.54      1.14 o
  -3   2  11      104.46      106.83      2.10 o
  -2   2  11     3218.59     3388.42     30.28 o
  -1   2  11      986.04     1139.96      9.77 o
   0   2  11     4124.92     4371.21     35.53 o
   1   2  11     3414.79     3763.30     30.91 o
   2   2  11      540.80      678.21      7.28 o
   3   2  11       34.11       50.26      2.68 o
   4   2  11        4.65        0.48      1.11 o
   5   2  11      140.27      121.92      3.18 o
   6   2  11      214.00      207.94      5.37 o
   7   2  11      127.31      131.83      5.39 o
   8   2  11        1.25        2.91      3.34 o
   9   2  11       13.57       19.72      3.92 o
  10   2  11       23.09       14.30      7.34 o
 -10   3  11       35.90       33.62      8.12 o
  -9   3  11        3.26        2.32      5.41 o
  -8   3  11       32.43       34.01      6.57 o
  -7   3  11        0.04        1.08      2.71 o
  -6   3  11      397.42      350.05      9.27 o
  -5   3  11      618.25      624.63     10.71 o
  -4   3  11        0.09        0.64      1.19 o
  -3   3  11     1724.69     1823.98     22.35 o
  -2   3  11      131.79      164.73      2.99 o
  -1   3  11     2096.32     2140.93     19.28 o
   0   3  11     2055.97     2082.47     20.00 o
   1   3  11      604.06      508.14      6.07 o
   2   3  11      378.03      484.76      5.60 o
   3   3  11      600.55      601.47      7.79 o
   4   3  11      496.52      507.36      6.76 o
   5   3  11        8.39       12.34      1.71 o
   6   3  11        1.53        3.44      1.89 o
   7   3  11       21.87       24.56      3.68 o
   8   3  11        1.84       15.84      6.57 o
   9   3  11        2.49        4.64      6.57 o
  -9   4  11       16.26        3.09      6.18 o
  -8   4  11        6.79        1.69      4.27 o
  -7   4  11       21.75       33.20      4.92 o
  -6   4  11      141.88      133.43      5.95 o
  -5   4  11        6.72        7.49      2.71 o
  -4   4  11       18.10       19.46      2.49 o
  -3   4  11      108.27       99.72      4.29 o
  -2   4  11      845.89      919.25     10.38 o
  -1   4  11      952.14     1004.92     10.14 o
   0   4  11      167.14      149.89      3.23 o
   1   4  11      455.56      481.12      7.39 o
   2   4  11      228.89      237.08      4.64 o
   3   4  11      121.08      117.55      3.44 o
   4   4  11       17.09       16.59      1.79 o
   5   4  11       11.16       11.90      2.44 o
   6   4  11        8.75        8.99      2.84 o
   7   4  11       55.69       54.64      6.07 o
   8   4  11       12.56        7.08      8.50 o
   9   4  11        8.08       -1.16      6.18 o
  -9   5  11        4.10        6.18      6.57 o
  -8   5  11        0.04       -3.97      8.11 o
  -7   5  11       26.61       26.68      4.72 o
  -6   5  11       33.23       40.23      7.73 o
  -5   5  11      194.40      221.02      7.63 o
  -4   5  11       13.77       18.38      4.69 o
  -3   5  11       11.91       14.22      1.24 o
  -2   5  11        1.25        2.62      0.91 o
  -1   5  11      313.75      281.77      4.25 o
   0   5  11      741.58      808.50     10.81 o
   1   5  11     1085.33     1063.63     13.26 o
   2   5  11      927.38      873.49     12.15 o
   3   5  11       25.99       26.19      2.81 o
   4   5  11       56.79       58.34      3.11 o
   5   5  11       33.71       36.01      4.83 o
   6   5  11        0.26       -1.00      3.43 o
   7   5  11        2.50        1.89      2.87 o
   8   5  11       62.81       63.18      6.57 o
   9   5  11       71.67       73.81     10.43 o
  -9   6  11        0.08       -2.32      6.57 o
  -8   6  11       17.56       27.21      5.83 o
  -7   6  11       14.34       22.80      8.50 o
  -6   6  11       11.38       21.64      7.73 o
  -5   6  11      257.65      258.96     17.01 o
  -4   6  11      407.67      428.97     15.10 o
  -3   6  11      183.25      150.02      5.82 o
  -2   6  11       60.26       57.73      2.49 o
  -1   6  11        0.44       -1.03      1.03 o
   0   6  11     1113.87     1139.14     15.01 o
   1   6  11      176.99      166.65      4.51 o
   2   6  11      345.56      299.44      6.61 o
   3   6  11        0.03       -0.05      2.05 o
   4   6  11       77.83       78.31      4.50 o
   5   6  11       31.05       37.09      9.47 o
   6   6  11      163.78      147.96      8.53 o
   7   6  11        0.46        5.61      7.34 o
   8   6  11       13.49       12.31     10.63 o
  -8   7  11        0.27        5.02      8.89 o
  -7   7  11       32.64       29.37      9.27 o
  -6   7  11       11.04        6.96      7.73 o
  -5   7  11       34.28       13.91      7.73 o
  -4   7  11       47.49       54.49      9.27 o
  -3   7  11      263.23      275.57      8.52 o
  -2   7  11      600.64      657.28     12.72 o
  -1   7  11        0.90        4.18      1.72 o
   0   7  11      965.12      938.22     11.19 o
   1   7  11        2.93        6.24      2.16 o
   2   7  11      144.48      156.82      5.16 o
   3   7  11       71.03       75.60      4.10 o
   4   7  11       67.43       75.37      7.73 o
   5   7  11       84.06       88.04      7.15 o
   6   7  11        0.40       -3.50      3.50 o
   7   7  11       13.53       15.90      4.57 o
   8   7  11        0.61       -1.18      4.27 o
  -8   8  11        3.22        6.18      8.89 o
  -7   8  11        0.60        6.18      9.27 o
  -6   8  11       64.91       61.44     11.21 o
  -5   8  11       22.87       22.41      8.50 o
  -4   8  11      214.96      204.07     16.62 o
  -3   8  11       47.80       40.24      5.08 o
  -2   8  11      295.25      287.39      9.22 o
  -1   8  11       62.69       55.93      4.59 o
   0   8  11      391.12      372.07      9.94 o
   1   8  11       37.19       32.93      5.11 o
   2   8  11      835.61      779.72     14.56 o
   3   8  11      236.75      223.18     15.46 o
   4   8  11      105.35      107.89      7.48 o
   5   8  11        3.26        2.51      4.07 o
   6   8  11        2.32       -2.09      3.86 o
   7   8  11        2.94       -4.27      4.27 o
  -7   9  11        4.80        6.57      9.66 o
  -6   9  11        5.04        1.93      8.50 o
  -5   9  11        4.12       10.05      8.11 o
  -3   9  11      143.67      140.55     12.95 o
  -2   9  11       44.52       39.29      4.49 o
  -1   9  11       16.40       14.84      3.74 o
   0   9  11        5.64        3.35      2.90 o
   1   9  11       10.79       11.29      2.96 o
   2   9  11       81.41       91.59     13.39 o
   3   9  11        0.45        6.67      3.99 o
   4   9  11       50.55       43.52      6.04 o
   5   9  11        5.24        4.40      4.27 o
   6   9  11        4.41        8.00      4.64 o
   7   9  11       20.35       41.35      8.89 o
  -5  10  11        7.38        5.02      8.50 o
  -4  10  11       35.88       34.01      7.09 o
  -3  10  11        0.07       -2.29      6.76 o
  -2  10  11      110.46       82.26     22.03 o
  -1  10  11        5.09       13.04      3.79 o
   0  10  11      124.35      139.93      7.24 o
   1  10  11      125.40      138.45      8.46 o
   2  10  11      347.94      361.41     13.87 o
   3  10  11       26.13       26.38      5.41 o
   4  10  11       36.27       36.85      6.57 o
   5  10  11        0.00       -3.86      3.86 o
  -4  11  11       13.37       25.50     10.05 o
  -3  11  11        5.66        9.44      6.14 o
  -2  11  11      187.85      209.79     15.27 o
  -1  11  11       36.35       50.12      5.68 o
   0  11  11        3.14        2.65      3.45 o
   1  11  11       11.67       14.50      4.17 o
   2  11  11        0.12        5.04      4.36 o
   3  11  11        5.11        7.54      3.74 o
   4  11  11        9.33       11.69      5.20 o
  -2  12  11       42.78       29.37     10.43 o
  -1  12  11       37.03       28.24      4.98 o
   0  12  11       76.21       75.87      6.35 o
   1  12  11        6.76       13.72      6.38 o
   2  12  11       25.97       39.75      6.69 o
 -10   0  12       93.06      142.60     10.82 o
  -9   0  12       18.35       30.14      5.80 o
  -8   0  12      927.01      868.49     27.45 o
  -7   0  12       56.55       76.13      7.34 o
  -6   0  12     1374.32     1378.36     23.05 o
  -5   0  12      999.39      945.01     14.25 o
  -4   0  12      182.31      198.41      3.89 o
  -3   0  12       39.27       25.95      3.01 o
  -2   0  12      508.48      457.39      8.58 o
  -1   0  12      912.24      881.74     12.75 o
   0   0  12        0.53        1.31      1.04 o
   1   0  12     1384.55     1261.30     16.08 o
   2   0  12      184.04      133.35      3.42 o
   3   0  12      984.12     1053.09     14.33 o
   4   0  12      410.02      340.42      8.15 o
   5   0  12        0.73        3.18      1.90 o
   6   0  12       82.24       77.87      8.12 o
   7   0  12      801.51      777.19     25.91 o
   8   0  12      191.02      197.49     12.37 o
   9   0  12       31.81       24.73      6.57 o
  10   0  12       44.06       62.22      8.89 o
 -10   1  12        2.21        2.26      5.41 o
  -9   1  12        1.93        6.49      9.08 o
  -8   1  12        0.12       -2.43      2.86 o
  -7   1  12      262.70      259.97      7.41 o
  -6   1  12      914.06      909.53     11.62 o
  -5   1  12      716.25      692.42      7.41 o
  -4   1  12      326.25      372.54      4.33 o
  -3   1  12       51.50       63.17      2.08 o
  -2   1  12      759.16      763.95      7.46 o
  -1   1  12        0.47        1.02      0.78 o
   0   1  12     4338.55     4524.54     36.88 o
   1   1  12      228.95      241.44      3.66 o
   2   1  12      719.36      772.09      7.71 o
   3   1  12      469.13      507.95      5.77 o
   4   1  12      230.04      223.39      3.89 o
   5   1  12       47.55       42.85      3.51 o
   6   1  12      133.92      140.56      4.87 o
   7   1  12      428.55      397.53     11.87 o
   8   1  12        0.03        6.00      4.07 o
   9   1  12        2.04        1.20      3.80 o
  10   1  12        1.56       -0.03      4.07 o
 -10   2  12        1.12       -5.41      5.41 o
  -9   2  12       17.73       23.96      6.57 o
  -8   2  12        9.46        8.31      2.68 o
  -7   2  12      656.29      661.03     38.62 o
  -6   2  12       21.59       20.82      2.89 o
  -5   2  12      573.58      562.12      7.26 o
  -4   2  12     1132.35     1119.45     10.69 o
  -3   2  12       96.31       90.74      2.24 o
  -2   2  12     2489.45     2700.55     28.26 o
  -1   2  12        1.09       -0.30      0.50 o
   0   2  12      993.43      898.77      8.30 o
   1   2  12     1689.73     1890.95     16.28 o
   2   2  12     3136.61     3184.41     26.72 o
   3   2  12      141.62      161.41      3.15 o
   4   2  12     1025.63     1000.76     11.63 o
   5   2  12       54.91       62.14      2.84 o
   6   2  12      459.36      438.76      8.79 o
   7   2  12       23.29       38.99      4.73 o
   8   2  12       16.69       22.01      4.15 o
   9   2  12       12.41       11.67      3.79 o
 -10   3  12       14.60        7.73      6.96 o
  -9   3  12       74.63       62.22      8.89 o
  -8   3  12       57.88       62.22      8.12 o
  -7   3  12       54.20       42.28      4.20 o
  -6   3  12       41.73       47.97      4.38 o
  -5   3  12      189.74      195.26      5.31 o
  -4   3  12       17.19       24.41      1.74 o
  -3   3  12      193.52      213.74      4.63 o
  -2   3  12       15.70       11.70      1.24 o
  -1   3  12        0.50        0.11      0.69 o
   0   3  12     3246.55     3391.61     31.64 o
   1   3  12     1287.15     1504.13     19.68 o
   2   3  12     1179.86     1195.24     14.20 o
   3   3  12        0.00        0.24      1.05 o
   4   3  12      244.15      252.28      4.38 o
   5   3  12       69.16       70.29      2.89 o
   6   3  12       92.68       93.85      6.08 o
   7   3  12       75.41       83.39      3.67 o
   8   3  12      124.15      119.42     11.21 o
   9   3  12       11.14       17.78      7.34 o
  -9   4  12        1.75        9.66      6.57 o
  -8   4  12      105.03       96.42      7.42 o
  -7   4  12        7.63        9.98      4.07 o
  -6   4  12      160.82      152.53      6.47 o
  -5   4  12     1026.92      974.43     19.73 o
  -4   4  12      204.97      183.59      7.73 o
  -3   4  12      144.10      130.45      4.98 o
  -2   4  12      182.15      172.76      3.63 o
  -1   4  12       35.98       33.08      1.31 o
   0   4  12     2960.83     2974.38     30.67 o
   1   4  12      287.95      285.39      4.30 o
   2   4  12      763.97      728.60      9.20 o
   3   4  12      524.40      511.55      8.16 o
   4   4  12        8.98        4.70      1.59 o
   5   4  12       11.01        8.11      2.37 o
   6   4  12      526.70      532.97     12.62 o
   7   4  12       24.15       30.51      4.65 o
   8   4  12       32.42       35.25      5.93 o
   9   4  12        2.22        0.00      6.18 o
  -9   5  12       79.49       93.13     10.82 o
  -8   5  12       39.39       46.17      6.04 o
  -7   5  12       17.33       20.45      4.72 o
  -6   5  12        0.35        1.59      7.92 o
  -5   5  12       83.79       73.35      6.38 o
  -4   5  12        9.96       13.53      2.54 o
  -3   5  12      148.70      153.07      8.48 o
  -2   5  12        0.65        0.79      1.28 o
  -1   5  12      791.83      794.08      9.10 o
   0   5  12      383.52      384.64      6.84 o
   1   5  12        0.44        1.97      1.08 o
   2   5  12      613.20      630.15      9.44 o
   3   5  12       28.61       31.76      2.62 o
   4   5  12       16.02        9.30      2.09 o
   5   5  12       47.88       41.73      4.92 o
   6   5  12        0.15        4.73      3.63 o
   7   5  12        0.00        2.57      3.17 o
   8   5  12       30.05       37.71      5.44 o
   9   5  12       27.19       30.14      8.50 o
  -9   6  12       27.58       30.91      8.12 o
  -8   6  12        9.07        6.07      5.28 o
  -7   6  12       43.27       56.03     10.05 o
  -6   6  12        1.79       16.23      8.11 o
  -5   6  12      101.56      111.69     11.59 o
  -4   6  12      172.01      188.44      6.74 o
  -3   6  12      376.82      356.20      9.88 o
  -2   6  12       70.31       54.29      2.86 o
  -1   6  12       20.04       19.45      1.62 o
   0   6  12       13.24       21.08      2.67 o
   1   6  12      465.38      466.72      8.36 o
   2   6  12       72.32       70.89      3.44 o
   3   6  12       14.96        7.89      2.11 o
   4   6  12      460.50      437.63     11.71 o
   5   6  12      312.40      293.35     11.56 o
   6   6  12        1.51        2.17      3.79 o
   7   6  12       21.21       36.89      5.72 o
   8   6  12        3.93        4.19      4.36 o
  -8   7  12        0.00       -5.02      8.50 o
  -7   7  12        9.74        2.32      7.73 o
  -6   7  12       12.62        1.16      6.96 o
  -5   7  12       19.93       17.39      8.50 o
  -4   7  12       47.39       48.69      9.66 o
  -3   7  12      708.15      710.51     18.48 o
  -2   7  12      424.01      440.10      9.88 o
  -1   7  12     1487.45     1415.69     18.22 o
   0   7  12      893.65      828.36     10.23 o
   1   7  12      210.49      220.35      6.48 o
   2   7  12     1179.31     1179.08     17.54 o
   3   7  12      279.61      275.85      7.41 o
   4   7  12      478.61      479.63     15.55 o
   5   7  12        0.42        4.36      3.90 o
   6   7  12       12.03       13.53      4.83 o
   7   7  12        0.79       -2.32      4.64 o
   8   7  12        2.62        4.48      4.50 o
  -8   8  12        0.23       -8.11      8.89 o
  -7   8  12       58.88       69.95     12.75 o
  -6   8  12        3.68       -3.09      7.34 o
  -5   8  12      112.76      110.91     13.14 o
  -4   8  12        0.03       -0.77      7.34 o
  -3   8  12        9.11        6.48      3.42 o
  -2   8  12      117.51       91.65     12.65 o
  -1   8  12      394.71      398.90     11.17 o
   0   8  12      168.21      176.29      6.77 o
   1   8  12       71.12       62.48      4.43 o
   2   8  12        5.85        6.57      2.71 o
   3   8  12       68.56       70.76      6.49 o
   4   8  12       41.16       41.62      5.56 o
   5   8  12        0.40        2.20      3.99 o
   6   8  12        0.19       -3.57      3.57 o
   7   8  12        0.09        0.83      4.64 o
  -6   9  12        0.17        5.80      9.27 o
  -5   9  12       10.16        8.89      8.50 o
  -4   9  12        7.87        8.89      7.34 o
  -3   9  12        6.28        9.26      7.15 o
  -2   9  12       21.65       35.36      5.08 o
  -1   9  12       22.84       27.05      5.46 o
   0   9  12       23.62       25.60      4.03 o
   1   9  12       83.61       93.20      8.70 o
   2   9  12       74.84       81.33      6.87 o
   3   9  12      105.08       99.91      7.80 o
   4   9  12        0.40        2.15      3.99 o
   5   9  12       10.36        7.38      5.22 o
   6   9  12        1.32        1.55      5.80 o
  -5  10  12        9.97        9.27     10.43 o
  -4  10  12        3.34        5.96      5.72 o
  -3  10  12       79.98       81.46     23.38 o
  -2  10  12      135.86      137.59      7.38 o
  -1  10  12      294.82      273.34     11.67 o
   0  10  12       64.02       79.75      6.96 o
   1  10  12       67.64       88.10      7.24 o
   2  10  12        0.05       10.46      4.43 o
   3  10  12       12.48        8.68      4.36 o
   4  10  12        7.34        4.10      4.50 o
   5  10  12        0.58       -0.77      5.80 o
  -4  11  12        6.53       12.75     10.05 o
  -3  11  12       41.87       46.76     11.59 o
  -2  11  12      106.04      124.97      9.83 o
  -1  11  12       37.37       30.17      6.01 o
   0  11  12       16.42       16.50      4.53 o
   1  11  12      105.35      123.36      7.41 o
   2  11  12       15.51       32.11      5.76 o
   3  11  12       12.31       12.75      6.96 o
  -2  12  12        6.96        4.64      8.89 o
  -1  12  12        0.09        2.93      3.94 o
   0  12  12       61.83       70.27      6.27 o
   1  12  12       52.24       64.00      7.42 o
   2  12  12       17.38       19.70      5.66 o
 -10   1  13        0.43        4.16      3.62 o
  -9   1  13      223.86      226.20     19.71 o
  -8   1  13       78.91       80.68      5.44 o
  -7   1  13      181.35      159.17      5.94 o
  -6   1  13      203.96      168.55      7.53 o
  -5   1  13      554.97      543.22      6.63 o
  -4   1  13      228.34      238.53      3.91 o
  -3   1  13      416.59      393.72      4.99 o
  -2   1  13      365.19      404.78      4.47 o
  -1   1  13      423.87      497.69      5.49 o
   0   1  13     2003.55     2122.26     18.13 o
   1   1  13       49.44       36.96      1.42 o
   2   1  13      198.59      187.06      3.00 o
   3   1  13      130.23      123.74      2.68 o
   4   1  13      113.05      110.96      2.84 o
   5   1  13       89.61       97.08      3.15 o
   6   1  13       42.73       39.58      3.13 o
   7   1  13       14.87       18.72      4.35 o
   8   1  13      142.25      164.30      7.87 o
   9   1  13        7.11        6.02      4.18 o
 -10   2  13        2.15        1.93      6.18 o
  -9   2  13      141.34      144.54     11.59 o
  -8   2  13       24.25       34.39      3.38 o
  -7   2  13        0.63       -2.22      3.21 o
  -6   2  13        8.84       11.70      2.32 o
  -5   2  13       62.01       59.70      4.47 o
  -4   2  13      304.48      279.23      4.73 o
  -3   2  13        1.21        0.90      0.84 o
  -2   2  13      130.35      142.50      2.84 o
  -1   2  13       70.49       84.26      1.49 o
   0   2  13     1100.22     1109.68     10.10 o
   1   2  13      526.55      550.37      5.56 o
   2   2  13       25.09       25.94      1.43 o
   3   2  13       68.06       97.69      2.56 o
   4   2  13      136.84      145.56      3.46 o
   5   2  13        7.67        6.06      1.55 o
   6   2  13        0.85        2.95      2.18 o
   7   2  13      192.17      214.98      7.29 o
   8   2  13       40.22       45.26      4.92 o
   9   2  13       30.16       31.97      4.43 o
  -9   3  13       16.02       16.23      6.18 o
  -8   3  13        6.55       11.21      5.80 o
  -7   3  13        3.12        6.14      3.80 o
  -6   3  13        6.28       10.49      2.93 o
  -5   3  13      226.13      229.08      5.84 o
  -4   3  13      683.53      656.65     10.06 o
  -3   3  13      209.20      205.50      4.60 o
  -2   3  13      695.85      713.18     10.92 o
  -1   3  13      520.64      556.95      6.51 o
   0   3  13      151.22      185.25      3.27 o
   1   3  13     1156.46     1157.12     12.98 o
   2   3  13     1042.37     1063.09     11.17 o
   3   3  13       24.25       31.55      1.71 o
   4   3  13      123.17      116.42      3.01 o
   5   3  13      392.08      400.64      6.90 o
   6   3  13       49.94       56.25      3.26 o
   7   3  13      157.10      155.42      4.93 o
   8   3  13       13.83       27.05      7.34 o
   9   3  13       58.56       77.29     10.43 o
  -9   4  13       37.54       30.14      7.34 o
  -8   4  13        4.97        2.41      4.73 o
  -7   4  13        6.69        6.17      4.07 o
  -6   4  13      287.69      306.66     11.90 o
  -5   4  13       81.60       80.65      4.79 o
  -4   4  13        4.99        7.59      2.12 o
  -3   4  13       48.72       59.47      3.71 o
  -2   4  13     1955.78     1832.22     23.62 o
  -1   4  13      186.80      198.25      3.90 o
   0   4  13       15.51       15.67      1.39 o
   1   4  13      162.43      178.63      3.30 o
   2   4  13      622.83      622.55      9.61 o
   3   4  13        0.32        0.61      1.46 o
   4   4  13      460.40      402.95      7.05 o
   5   4  13      115.33      126.54      5.07 o
   6   4  13       48.75       54.46      4.48 o
   7   4  13        0.12        1.28      3.98 o
   8   4  13        0.69        1.93      6.18 o
   9   4  13        0.71       -2.70      6.18 o
  -9   5  13        0.02       -3.48      6.57 o
  -8   5  13       63.80       66.44      7.04 o
  -7   5  13       52.28       48.86      8.89 o
  -6   5  13       45.43       36.37      5.08 o
  -5   5  13       33.49       44.33      5.38 o
  -4   5  13      162.78      179.28      8.37 o
  -3   5  13      258.14      260.90      7.60 o
  -2   5  13      102.97      111.46      2.94 o
  -1   5  13     2486.52     2543.57     26.61 o
   0   5  13       88.40       93.11      2.94 o
   1   5  13       83.52       83.34      3.20 o
   2   5  13      555.92      548.78      9.56 o
   3   5  13      251.79      248.93      6.53 o
   4   5  13        0.24       -1.51      1.78 o
   5   5  13       66.67       82.41      6.41 o
   6   5  13        0.37       -2.33      3.50 o
   7   5  13       38.24       60.54      7.77 o
   8   5  13        7.76       13.53      6.96 o
   9   5  13        5.68        8.89      7.34 o
  -9   6  13        5.70       16.23      7.73 o
  -8   6  13        3.92        3.15      5.20 o
  -7   6  13       36.48       40.19      9.27 o
  -5   6  13      104.77       75.75     10.43 o
  -4   6  13      382.86      439.04     11.19 o
  -3   6  13      152.21      122.65      5.71 o
  -2   6  13      737.18      760.70     13.79 o
  -1   6  13       20.00       16.19      1.94 o
   0   6  13     1816.35     1828.79     20.40 o
   1   6  13      319.58      285.61      6.94 o
   2   6  13       75.09       71.83      3.58 o
   3   6  13       27.77       25.23      2.67 o
   4   6  13      117.54      119.95      6.06 o
   5   6  13      162.71      154.20      8.42 o
   6   6  13       23.65       13.32      5.80 o
   7   6  13        5.09        3.89      4.36 o
   8   6  13       17.66       29.37      7.34 o
  -8   7  13        2.54        8.50      9.66 o
  -7   7  13        0.33        0.00      7.34 o
  -6   7  13       34.91       30.53      9.27 o
  -5   7  13       24.50       22.41      8.50 o
  -3   7  13      123.79      132.15     10.43 o
  -2   7  13        7.52       -0.05      2.52 o
  -1   7  13      269.39      266.24      6.85 o
   0   7  13      124.89      137.03      4.36 o
   1   7  13      950.63      883.15     15.50 o
   2   7  13      125.85      133.27      5.40 o
   3   7  13      448.75      424.55      9.71 o
   4   7  13       38.87       57.14      6.21 o
   5   7  13       30.75       43.57      5.94 o
   6   7  13       34.39       30.86      5.56 o
   7   7  13       32.82       35.55      7.34 o
   8   7  13        0.58       10.11      5.08 o
  -7   8  13        0.88        2.70      8.50 o
  -6   8  13       20.76       26.66      9.66 o
  -5   8  13       81.72       73.43     11.59 o
  -4   8  13       14.73        2.32      7.73 o
  -3   8  13        2.68        3.01      3.18 o
  -2   8  13       30.65       38.76      4.43 o
  -1   8  13      757.45      756.19     16.87 o
   0   8  13        0.44        0.09      2.95 o
   1   8  13        0.12        3.93      2.50 o
   2   8  13       50.46       42.97      3.68 o
   3   8  13        3.72        5.58      3.71 o
   4   8  13        0.21        1.05      3.71 o
   5   8  13        0.01       -3.71      3.71 o
   6   8  13        7.06        4.25      5.80 o
   7   8  13       11.12       13.91      6.57 o
  -6   9  13        6.30        6.57      8.89 o
  -5   9  13       32.51       32.07     10.43 o
  -4   9  13       10.49       -0.39      7.73 o
  -3   9  13      373.59      389.96     33.43 o
  -2   9  13       66.23       79.12      5.94 o
  -1   9  13       12.39        9.95      3.40 o
   0   9  13       57.49       47.89      6.82 o
   1   9  13       92.11       83.99      6.56 o
   2   9  13       97.81       99.84     12.78 o
   3   9  13       23.32       29.40      5.38 o
   4   9  13       42.61       50.00     11.79 o
   5   9  13        3.80        5.14      4.27 o
   6   9  13        3.64        0.77      5.41 o
  -5  10  13       27.94        6.96      9.66 o
  -4  10  13        3.17       24.73     10.43 o
  -3  10  13       54.84       49.91     15.07 o
  -2  10  13      356.69      355.38     11.64 o
  -1  10  13        7.17        3.59      4.40 o
   0  10  13       17.63       23.59      4.38 o
   1  10  13        8.18       12.47      3.94 o
   2  10  13        4.45       10.39      4.79 o
   3  10  13       14.44       22.64      5.48 o
   4  10  13        4.16       -1.55      5.02 o
   5  10  13       10.17       11.21      6.57 o
  -4  11  13       49.52       21.64     10.82 o
  -3  11  13        0.95        8.50      9.27 o
  -2  11  13       54.65       60.67     11.59 o
  -1  11  13        1.71        2.42      3.98 o
   0  11  13        0.13        3.31      3.79 o
   1  11  13        0.29        4.46      3.87 o
   2  11  13        3.33        1.16      5.41 o
   3  11  13       21.92       18.94      7.34 o
  -2  12  13        2.75        0.00      8.89 o
  -1  12  13       22.67       23.01      6.04 o
   0  12  13        0.17        7.19      5.20 o
   1  12  13       43.12       47.53      9.27 o
 -10   0  14        4.73        8.11      5.41 o
  -9   0  14       51.00       50.62      7.34 o
  -8   0  14        3.50       11.21      5.41 o
  -7   0  14       38.27       62.60      6.96 o
  -6   0  14      403.67      366.64     10.89 o
  -5   0  14     1007.11     1041.76     17.98 o
  -4   0  14       51.91       52.39      2.49 o
  -3   0  14     1961.56     2202.45     48.36 o
  -2   0  14      837.94      902.91     11.79 o
  -1   0  14      211.92      233.25      4.44 o
   0   0  14     4490.35     4411.97     51.26 o
   1   0  14      290.59      288.84      5.34 o
   2   0  14        4.45        4.84      1.42 o
   3   0  14        2.72        5.16      1.74 o
   4   0  14       25.65       19.70      2.30 o
   5   0  14      809.72      824.22     14.08 o
   6   0  14     1121.26     1236.36     39.26 o
   7   0  14      364.31      412.43     17.78 o
   8   0  14       37.15       19.71      6.18 o
   9   0  14        0.15        2.70      5.80 o
 -10   1  14       15.71       17.39      6.57 o
  -9   1  14       28.02       33.67      4.35 o
  -8   1  14        0.07       -2.63      2.97 o
  -7   1  14      471.70      435.29     10.02 o
  -6   1  14       19.54       12.58      2.37 o
  -5   1  14       10.64        8.41      1.46 o
  -4   1  14      208.90      197.93      3.18 o
  -3   1  14      321.78      360.22      6.30 o
  -2   1  14       43.67       55.47      1.36 o
  -1   1  14     2292.73     2251.88     19.41 o
   0   1  14      305.92      324.73      4.14 o
   1   1  14     1710.89     1690.11     14.95 o
   2   1  14     1671.10     1786.27     15.94 o
   3   1  14     1118.93     1204.17     12.72 o
   4   1  14        7.24        5.98      1.31 o
   5   1  14       39.09       35.48      2.17 o
   6   1  14      112.24      108.63      4.45 o
   7   1  14       17.10       22.00      4.35 o
   8   1  14      166.12      179.17     10.24 o
   9   1  14       48.20       62.82      5.94 o
 -10   2  14       73.98       79.22      9.66 o
  -9   2  14      139.87      103.57     10.05 o
  -8   2  14        0.28       -1.55      5.02 o
  -7   2  14        1.01       -2.13      2.32 o
  -6   2  14        0.39       -1.47      1.47 o
  -5   2  14      179.88      175.78      4.25 o
  -4   2  14       18.29       12.79      1.70 o
  -3   2  14      200.04      180.38      3.43 o
  -2   2  14      114.66      112.72      2.21 o
  -1   2  14       39.82       45.27      1.19 o
   0   2  14     1025.62      999.59      9.34 o
   1   2  14      209.60      197.03      2.81 o
   2   2  14       37.57       37.24      1.53 o
   3   2  14      126.68      113.85      3.01 o
   4   2  14       26.76       27.38      2.84 o
   5   2  14       65.62       77.60      2.88 o
   6   2  14        0.21        4.27      2.24 o
   7   2  14      283.27      245.46     12.02 o
   8   2  14        0.82        5.50      3.62 o
   9   2  14        5.13        1.38      3.71 o
  -9   3  14        1.42        5.80      5.80 o
  -8   3  14        3.10        6.57      5.41 o
  -7   3  14      117.29      114.79      7.42 o
  -6   3  14        2.66        3.16      2.60 o
  -5   3  14        0.11       -0.47      1.80 o
  -4   3  14        6.07        2.14      1.55 o
  -3   3  14        0.52       -1.08      1.36 o
  -2   3  14      769.88      747.84      9.04 o
  -1   3  14       45.37       30.48      1.34 o
   0   3  14       48.59       56.89      1.96 o
   1   3  14      698.66      747.37      8.53 o
   2   3  14      679.70      684.47     10.29 o
   3   3  14      135.93      129.62      3.15 o
   4   3  14       52.13       57.59      2.35 o
   5   3  14        0.20        1.17      1.65 o
   6   3  14       24.51       20.36      2.53 o
   7   3  14      175.29      163.57      5.80 o
   8   3  14       26.10       28.98      7.73 o
   9   3  14       11.10       17.00      7.73 o
  -9   4  14        7.20        8.50      6.57 o
  -8   4  14       24.86       10.26      4.83 o
  -7   4  14       23.91       23.37      4.72 o
  -6   4  14       53.56       55.15      8.44 o
  -5   4  14      162.07      158.30      5.21 o
  -4   4  14      160.76      169.64      6.05 o
  -3   4  14       12.60       18.16      2.71 o
  -2   4  14      445.39      435.20      8.86 o
  -1   4  14      770.79      799.25      8.91 o
   0   4  14       21.12       16.24      1.36 o
   1   4  14       55.00       53.57      1.89 o
   2   4  14     1006.47     1033.76     12.32 o
   3   4  14      228.84      239.36      5.10 o
   4   4  14      781.52      796.63     11.35 o
   5   4  14       62.44       58.38      4.44 o
   6   4  14      677.65      642.06     23.57 o
   7   4  14       64.30       68.14      5.20 o
   8   4  14       15.91       23.57      7.34 o
   9   4  14       13.35        3.09      6.57 o
  -9   5  14       11.13       10.43      6.96 o
  -8   5  14       51.78       70.15     10.05 o
  -7   5  14       16.34       17.33      4.55 o
  -6   5  14        0.82        3.80      3.57 o
  -5   5  14      172.31      168.75      8.85 o
  -4   5  14      665.64      603.04     24.94 o
  -3   5  14       56.55       59.54      3.87 o
  -2   5  14      112.82      134.63      5.30 o
  -1   5  14      158.86      176.07      3.30 o
   0   5  14       75.24       69.95      2.70 o
   1   5  14      480.85      484.35      8.47 o
   2   5  14        1.02        0.32      1.75 o
   3   5  14       75.16       65.80      3.36 o
   4   5  14       57.60       45.77      3.51 o
   5   5  14       60.86       59.67      5.85 o
   6   5  14       94.80      108.99      7.70 o
   7   5  14        2.46        5.40      4.83 o
   8   5  14       50.91       74.20     10.05 o
  -8   6  14       15.39       21.97      5.93 o
  -7   6  14        0.11       -1.93      3.86 o
  -6   6  14       14.38        5.02      6.96 o
  -5   6  14       28.67       37.87      8.89 o
  -4   6  14       21.79       28.76      3.51 o
  -3   6  14        1.91        2.84      2.34 o
  -2   6  14       79.63       88.53      4.41 o
  -1   6  14       12.03       17.08      2.01 o
   0   6  14      424.01      426.46      7.28 o
   1   6  14      260.48      266.18      6.75 o
   2   6  14      440.31      382.89      8.00 o
   3   6  14        7.97        8.31      2.73 o
   4   6  14        0.87        2.18      3.43 o
   5   6  14       17.56       18.95      4.72 o
   6   6  14       27.96       29.87      5.28 o
   7   6  14        9.06        5.80      5.80 o
   8   6  14       12.28       15.07      6.57 o
  -8   7  14       13.13       13.53      9.27 o
  -7   7  14        1.89        2.32      7.73 o
  -6   7  14        1.28        5.80      7.34 o
  -5   7  14       23.91       28.60      8.89 o
  -4   7  14       50.59       66.85     11.21 o
  -3   7  14       72.56       91.00     16.23 o
  -2   7  14       86.54       96.56      6.94 o
  -1   7  14       91.16      110.70      5.16 o
   0   7  14      328.69      323.73      7.20 o
   1   7  14        0.10        1.92      2.45 o
   2   7  14       59.06       55.95      5.55 o
   3   7  14      349.43      342.92      8.76 o
   4   7  14      325.87      281.52     11.60 o
   5   7  14       20.69       18.32      4.72 o
   6   7  14        1.53        1.21      3.98 o
   7   7  14        2.58        6.96      5.80 o
   8   7  14       15.66       13.84      5.36 o
  -7   8  14        0.03       -5.02      8.50 o
  -6   8  14       31.41       35.94     10.43 o
  -5   8  14        5.34        6.18      8.11 o
  -4   8  14       56.34       65.70     11.21 o
  -3   8  14        3.19        0.76      3.14 o
  -2   8  14      146.46      123.01      6.48 o
  -1   8  14      147.33      146.31      6.92 o
   0   8  14       10.05        9.09      3.41 o
   1   8  14      390.01      365.76     12.85 o
   2   8  14       30.40       29.51      3.52 o
   3   8  14        2.40        4.86      4.07 o
   4   8  14       23.42       27.48     11.21 o
   5   8  14        2.58        1.64      4.25 o
   6   8  14       34.17       22.41      6.96 o
   7   8  14       26.92       33.23      8.50 o
  -6   9  14       79.05       94.68     14.30 o
  -5   9  14       47.84       42.89     11.21 o
  -4   9  14       34.14       23.19      9.66 o
  -3   9  14        0.84        2.63      5.11 o
  -2   9  14       53.92       53.81      5.04 o
  -1   9  14       11.70       15.56      3.66 o
   0   9  14        2.85       12.70      3.87 o
   1   9  14       96.82       89.95      7.09 o
   2   9  14       35.21       40.96      4.70 o
   3   9  14      195.44      211.63     10.62 o
   4   9  14        0.31        5.47      4.83 o
   5   9  14        9.51        8.12      5.80 o
   6   9  14        0.76        8.89      6.57 o
  -5  10  14        5.42       -6.96      8.11 o
  -4  10  14       10.56       21.64      9.66 o
  -3  10  14       14.69        9.69      5.87 o
  -2  10  14      135.30      181.34      9.13 o
  -1  10  14        6.90        3.91      3.92 o
   0  10  14      119.48      117.89     15.39 o
   1  10  14       48.61       45.48      5.68 o
   2  10  14       62.67       64.91      8.50 o
   3  10  14        3.65        8.48      5.22 o
   4  10  14       11.21       11.59      6.18 o
  -3  11  14        1.10       17.00     10.05 o
  -2  11  14       54.56       74.58     12.37 o
  -1  11  14        1.30        3.56      4.50 o
   0  11  14       11.17        8.15      4.31 o
   1  11  14       80.51       86.36      7.91 o
   2  11  14        8.80        5.41      6.18 o
   3  11  14        0.70        3.09      5.80 o
  -1  12  14        1.62        4.92      5.28 o
   0  12  14        1.99       -4.04      4.56 o
   1  12  14        9.13       17.78      7.34 o
 -10   1  15        8.89       23.19      6.96 o
  -9   1  15        7.23        8.29      3.52 o
  -8   1  15       42.31       47.65      5.02 o
  -7   1  15        8.87       11.80      3.02 o
  -6   1  15      187.93      174.71      5.13 o
  -5   1  15      660.26      614.71      8.51 o
  -4   1  15      230.56      240.23      5.30 o
  -3   1  15       48.42       61.89      1.69 o
  -2   1  15      116.07      113.43      1.89 o
  -1   1  15      756.85      812.53      7.88 o
   0   1  15       78.43       91.52      2.02 o
   1   1  15      163.91      165.07      3.79 o
   2   1  15        4.38        7.32      1.10 o
   3   1  15       27.82       20.98      1.73 o
   4   1  15      479.03      451.12      6.33 o
   5   1  15      167.52      159.56      3.98 o
   6   1  15       74.69       70.77      5.81 o
   7   1  15      187.85      201.95      8.58 o
   8   1  15       28.74       38.26      5.01 o
   9   1  15       10.46        6.73      4.35 o
  -9   2  15        0.01        1.55      5.41 o
  -8   2  15        9.06       14.68      5.80 o
  -7   2  15       26.42       22.13      3.21 o
  -6   2  15        1.27       -2.05      2.05 o
  -5   2  15        2.99        4.83      1.36 o
  -4   2  15      244.97      241.79      5.92 o
  -3   2  15       40.89       39.47      2.09 o
  -2   2  15      424.73      438.31      5.36 o
  -1   2  15     2299.53     2438.12     19.49 o
   0   2  15        8.33       17.44      1.16 o
   1   2  15      609.09      605.94      6.47 o
   2   2  15        0.03       -0.92      0.92 o
   3   2  15       96.01      101.50      2.70 o
   4   2  15       53.49       62.68      3.16 o
   5   2  15      114.45      107.52      3.34 o
   6   2  15      161.70      142.41      5.00 o
   7   2  15      180.21      197.43      7.05 o
   8   2  15       40.54       37.04      4.64 o
   9   2  15        2.50        2.69      3.79 o
  -9   3  15        7.45       10.82      6.18 o
  -8   3  15       29.31       13.53      5.41 o
  -7   3  15        0.75        8.15      4.07 o
  -6   3  15       56.07       64.96      6.11 o
  -5   3  15        5.82        4.60      2.03 o
  -4   3  15      151.07      146.29      4.66 o
  -3   3  15        1.38        5.18      1.63 o
  -2   3  15        6.19       13.77      1.65 o
  -1   3  15       82.10       88.91      2.19 o
   0   3  15       62.29       93.55      2.49 o
   1   3  15       14.51       15.83      1.26 o
   2   3  15       56.45       47.49      3.10 o
   3   3  15        0.01       -0.90      1.16 o
   4   3  15        6.58        6.94      1.54 o
   5   3  15       26.13       21.85      2.85 o
   6   3  15        0.79        0.85      2.12 o
   7   3  15        6.35        8.15      2.41 o
   8   3  15       30.26       32.07      8.12 o
   9   3  15        0.92       -2.32      6.57 o
  -9   4  15        0.14        5.02      6.18 o
  -8   4  15       49.26       53.57     11.79 o
  -7   4  15        0.10        2.12      3.79 o
  -6   4  15        8.51       14.04      3.16 o
  -5   4  15      233.53      251.70      6.55 o
  -4   4  15      374.52      378.69      9.54 o
  -3   4  15      138.29      130.10      5.29 o
  -2   4  15     1123.21     1119.16     17.63 o
  -1   4  15     1243.80     1222.86     13.96 o
   0   4  15      285.28      300.23      4.86 o
   1   4  15      375.16      355.44      5.87 o
   2   4  15      294.59      275.69      5.05 o
   3   4  15      435.01      463.11      7.69 o
   4   4  15      380.57      367.74      6.85 o
   5   4  15        0.37       -1.88      2.44 o
   6   4  15       17.91       29.05      4.06 o
   7   4  15        3.93        4.32      4.54 o
   8   4  15        0.86       -4.64      5.80 o
   9   4  15        3.01       -5.41      6.18 o
  -9   5  15        2.13        2.32      6.57 o
  -8   5  15       56.74       62.83      7.04 o
  -7   5  15       12.61       14.94      4.72 o
  -6   5  15        4.17       -0.10      3.50 o
  -5   5  15       19.50       17.62      4.36 o
  -4   5  15      172.08      188.80     10.61 o
  -3   5  15        2.20        5.47      2.38 o
  -2   5  15      607.40      599.52     10.32 o
  -1   5  15      175.91      171.32      3.22 o
   0   5  15      329.84      339.08      6.05 o
   1   5  15       88.47      101.69      3.69 o
   2   5  15       62.86       54.48      3.13 o
   3   5  15        4.98        1.11      1.99 o
   4   5  15      558.50      493.34     10.31 o
   5   5  15       23.27       28.65      4.72 o
   6   5  15       43.85       44.20      5.64 o
   7   5  15      126.78      132.44      6.92 o
   8   5  15       17.76       20.09      7.73 o
  -8   6  15        2.92       -2.77      4.92 o
  -7   6  15       19.24       16.59      5.20 o
  -6   6  15        7.02       16.62      8.12 o
  -5   6  15       17.59       17.39      7.73 o
  -4   6  15      231.61      230.52      9.44 o
  -3   6  15        7.93        8.66      2.75 o
  -2   6  15      427.86      466.71      9.16 o
  -1   6  15     1646.19     1647.27     22.77 o
   0   6  15      196.84      165.39      4.92 o
   1   6  15      166.46      171.85      4.98 o
   2   6  15      269.50      286.74      6.90 o
   3   6  15       10.73       10.36      2.55 o
   4   6  15       46.39       46.13      5.44 o
   5   6  15      268.43      257.62     11.17 o
   6   6  15       14.98       17.33      7.73 o
   7   6  15       18.12       13.91      6.18 o
   8   6  15        3.19        3.86      5.41 o
  -8   7  15        0.11        4.64      9.66 o
  -7   7  15        0.82        6.96      8.89 o
  -6   7  15        5.19       11.21      8.11 o
  -5   7  15       98.69      101.25     11.98 o
  -4   7  15       80.99       72.27     10.82 o
  -3   7  15      380.77      462.13     14.29 o
  -2   7  15      116.89      130.19      6.48 o
  -1   7  15      951.01      914.17     18.96 o
   0   7  15       96.75       91.44      6.43 o
   1   7  15       72.51       67.31      6.48 o
   2   7  15      115.37      122.10      5.20 o
   3   7  15      250.08      262.23      7.60 o
   4   7  15       30.01       39.08      5.56 o
   5   7  15       41.08       73.46      7.15 o
   6   7  15       21.29       25.69      7.15 o
   7   7  15        6.69       12.37      5.80 o
  -7   8  15       33.75       29.37     11.98 o
  -6   8  15       28.78       26.66      9.66 o
  -5   8  15       26.56       34.78     10.43 o
  -4   8  15       22.45       26.28      8.89 o
  -3   8  15        0.03        1.31      3.25 o
  -2   8  15      134.88      126.19     15.53 o
  -1   8  15      449.31      433.27     20.42 o
   0   8  15       41.35       28.09      7.86 o
   1   8  15       49.21       46.19      5.32 o
   2   8  15      252.86      254.20      7.67 o
   3   8  15      135.86      118.97      8.08 o
   4   8  15       30.51       26.27      8.12 o
   5   8  15       15.73       10.52      4.83 o
   6   8  15       21.92       25.50      7.34 o
   7   8  15        0.26        0.00      6.18 o
  -6   9  15        0.43        8.50     10.05 o
  -5   9  15       29.04       35.94     10.82 o
  -4   9  15       17.02       20.89      6.31 o
  -3   9  15       48.46       35.20      6.83 o
  -2   9  15       71.13       61.95      5.51 o
  -1   9  15       13.71       11.30      3.79 o
   0   9  15       26.89       23.34      4.34 o
   1   9  15        3.82        6.63      4.63 o
   2   9  15        8.08        5.64      4.96 o
   3   9  15      123.23      119.84      9.85 o
   4   9  15       15.91       19.40      5.28 o
   5   9  15       62.03       62.99      9.27 o
   6   9  15       44.71       60.28     10.05 o
  -5  10  15        0.68        6.57     10.43 o
  -4  10  15       12.71        0.00      8.12 o
  -3  10  15        5.35       -0.25      5.56 o
  -2  10  15       12.98       23.74      4.82 o
  -1  10  15       50.36       52.72      6.70 o
   0  10  15        9.86       14.78      4.33 o
   1  10  15       28.30       32.54      4.92 o
   2  10  15        7.15        7.50      5.02 o
   3  10  15       39.79       28.98      8.12 o
   4  10  15       11.73       18.55      6.57 o
  -3  11  15        5.99       11.98      9.27 o
  -2  11  15        0.72        6.18      8.50 o
  -1  11  15       29.67       34.83      6.13 o
   0  11  15        3.69        7.63      5.11 o
   1  11  15       68.16       56.00     11.79 o
   2  11  15       19.92       15.46      6.57 o
  -1  12  15       28.31       22.22      5.93 o
   0  12  15        1.13       -7.82      8.31 o
  -9   0  16      146.67      139.51     10.43 o
  -8   0  16       16.81        6.96      4.64 o
  -7   0  16        4.33        1.93      3.86 o
  -6   0  16        4.77        7.83      3.24 o
  -5   0  16      279.88      260.04      8.91 o
  -4   0  16       34.91       30.64      2.10 o
  -3   0  16       48.56       54.19      2.32 o
  -2   0  16      663.71      657.22      9.24 o
  -1   0  16     2262.84     2294.32     27.90 o
   0   0  16       25.19       18.25      1.62 o
   1   0  16     1037.93     1019.82     13.90 o
   2   0  16      409.32      407.57      7.19 o
   3   0  16       62.10       73.30      3.43 o
   4   0  16      285.93      253.11      6.54 o
   5   0  16       25.70       25.13      2.94 o
   6   0  16      135.18      111.09      6.38 o
   7   0  16        0.20       -4.64      4.64 o
   8   0  16       45.24       43.67      7.34 o
   9   0  16       40.40       32.07      7.34 o
  -9   1  16       20.46       30.38      4.27 o
  -8   1  16        2.41        0.74      2.97 o
  -7   1  16        4.14        1.51      2.60 o
  -6   1  16      101.97      101.90      4.16 o
  -5   1  16        2.96        1.59      2.13 o
  -4   1  16      760.41      766.17      9.93 o
  -3   1  16        3.73        3.13      0.79 o
  -2   1  16       14.50       14.30      0.88 o
  -1   1  16       46.64       50.90      1.55 o
   0   1  16      147.27      148.18      2.60 o
   1   1  16      653.42      703.15      7.31 o
   2   1  16      403.37      390.04      4.96 o
   3   1  16       71.18       54.88      2.18 o
   4   1  16       78.57       84.58      3.48 o
   5   1  16      173.84      157.36      4.21 o
   6   1  16       60.02       48.68      5.30 o
   7   1  16       66.68       57.86      5.28 o
   8   1  16       14.91       18.50      4.35 o
   9   1  16        8.17        6.57      4.35 o
  -9   2  16       39.27       40.96      7.73 o
  -8   2  16        0.06        0.77      5.02 o
  -7   2  16        2.99       -2.32      2.32 o
  -6   2  16        3.78       -1.26      2.05 o
  -5   2  16       81.37       88.62      3.15 o
  -4   2  16      104.16      117.04      3.56 o
  -3   2  16      114.49      132.06      3.54 o
  -2   2  16      133.78      139.84      2.69 o
  -1   2  16      146.65      155.63      2.86 o
   0   2  16      640.00      665.78      7.34 o
   1   2  16        3.02        2.62      0.99 o
   2   2  16        1.65        1.06      1.07 o
   3   2  16       73.61       85.55      2.63 o
   4   2  16      310.70      308.98      5.42 o
   5   2  16       52.90       51.22      2.68 o
   6   2  16      122.47      119.27      4.83 o
   7   2  16       77.77       76.61      5.81 o
   8   2  16        3.28       13.38      3.99 o
   9   2  16        0.38        4.64      3.86 o
  -9   3  16        2.63        8.11      6.18 o
  -8   3  16       23.02       18.16      6.18 o
  -7   3  16        1.37        2.09      3.79 o
  -6   3  16       42.93       40.51      4.64 o
  -5   3  16      274.74      273.56      6.72 o
  -4   3  16      835.34      844.08     13.80 o
  -3   3  16      909.02      889.90     17.02 o
  -2   3  16      350.03      340.32      5.24 o
  -1   3  16       69.43       87.58      2.22 o
   0   3  16      606.48      636.34      8.55 o
   1   3  16        2.08        1.71      0.90 o
   2   3  16      195.80      198.30      4.16 o
   3   3  16       54.09       58.44      2.43 o
   4   3  16      194.69      173.86      5.14 o
   5   3  16        2.52        3.19      2.06 o
   6   3  16       24.76       21.32      2.63 o
   7   3  16       19.79       20.92      2.75 o
   8   3  16       12.64        6.96      6.57 o
   9   3  16       26.58       39.03      8.89 o
  -9   4  16       34.12        9.27      6.96 o
  -8   4  16        2.64        3.33      4.55 o
  -7   4  16        3.65       -2.09      3.86 o
  -6   4  16       20.96       20.20      3.66 o
  -5   4  16      134.69      113.47      6.69 o
  -4   4  16       10.27        8.35      2.95 o
  -3   4  16        4.41        4.67      3.18 o
  -2   4  16       99.95       87.74      3.64 o
  -1   4  16       19.21       27.91      2.55 o
   0   4  16       20.98       25.47      1.98 o
   1   4  16       90.31      102.93      4.11 o
   2   4  16        1.64        2.53      1.42 o
   3   4  16      411.77      424.11      7.40 o
   4   4  16      360.63      346.14      7.27 o
   5   4  16       38.22       35.99      4.66 o
   6   4  16        5.46        4.99      3.14 o
   7   4  16        9.81       12.35      3.67 o
   8   4  16        0.78        3.09      6.18 o
   9   4  16       23.30       21.64      8.12 o
  -9   5  16       54.13       51.01      9.27 o
  -8   5  16       39.91       37.06      6.04 o
  -7   5  16       15.80       12.70      4.55 o
  -6   5  16        6.20        4.92      6.57 o
  -5   5  16       36.37       35.80      5.20 o
  -4   5  16      156.35      162.07      7.78 o
  -3   5  16      495.08      513.99     12.06 o
  -2   5  16       91.18       91.80      3.87 o
  -1   5  16        2.89        4.34      1.53 o
   0   5  16       16.76       24.35      1.94 o
   1   5  16       10.72        8.41      1.74 o
   2   5  16       86.86       90.28      3.88 o
   3   5  16        1.00       -0.31      1.97 o
   4   5  16        5.07        4.30      3.01 o
   5   5  16       25.84       26.16      4.72 o
   6   5  16        1.27        1.41      4.07 o
   7   5  16        1.06        3.78      3.66 o
   8   5  16        2.30        8.89      6.57 o
  -8   6  16       10.48       -2.94      4.50 o
  -7   6  16       13.97       11.18      4.92 o
  -6   6  16       19.65       19.71      8.89 o
  -5   6  16        3.07        4.64      6.96 o
  -4   6  16       30.38       27.41      4.50 o
  -3   6  16      138.30      145.76      6.35 o
  -2   6  16       33.98       37.19      4.16 o
  -1   6  16        1.84        9.89      2.40 o
   0   6  16      129.41      126.57      4.44 o
   1   6  16      327.79      346.55      7.29 o
   2   6  16        2.03        2.04      2.26 o
   3   6  16       13.69       24.24      3.03 o
   4   6  16       50.25       37.48      5.20 o
   5   6  16        7.42       12.71      4.36 o
   6   6  16       23.82       19.55      5.00 o
   7   6  16        0.05       12.75      6.18 o
   8   6  16       12.06       11.59      6.18 o
  -8   7  16       29.74       29.37     10.43 o
  -7   7  16        3.29        2.32      8.89 o
  -6   7  16        0.40        1.16      7.73 o
  -5   7  16        1.95       -1.55      7.73 o
  -4   7  16      499.85      475.87     23.58 o
  -3   7  16      302.29      294.46      9.50 o
  -2   7  16      210.29      182.87      8.80 o
  -1   7  16      280.40      300.31     11.30 o
   0   7  16      249.18      273.83      9.17 o
   1   7  16       12.50       16.56      3.51 o
   2   7  16      265.11      250.91      7.42 o
   3   7  16      123.45      121.57      8.26 o
   4   7  16       40.05       46.79      5.94 o
   5   7  16       93.22       94.22      7.61 o
   6   7  16        0.91        6.57      5.02 o
   7   7  16        4.13        1.55      5.41 o
  -7   8  16       17.37       18.16     10.43 o
  -6   8  16       27.72       17.39     10.05 o
  -5   8  16       90.93       74.58     11.98 o
  -4   8  16        6.98       10.43      8.12 o
  -3   8  16        8.25       11.90      3.79 o
  -2   8  16        0.68        5.04      3.22 o
  -1   8  16      117.27      147.53     12.36 o
   0   8  16      123.93       92.64      9.32 o
   1   8  16       21.03       17.29      8.13 o
   2   8  16       16.98       16.48      3.71 o
   3   8  16        0.19        3.88      3.99 o
   4   8  16       41.07       48.14      6.31 o
   5   8  16       31.21       44.42      6.59 o
   6   8  16        5.16        5.02      6.18 o
   7   8  16        0.56       -1.93      5.41 o
  -6   9  16       18.44       13.14     10.05 o
  -5   9  16        7.70        6.57      9.27 o
  -4   9  16       31.18       37.93      7.10 o
  -3   9  16        4.21        9.30      5.32 o
  -2   9  16       88.22       85.72      6.02 o
  -1   9  16       19.21       17.40      5.38 o
   0   9  16       37.14       41.33      4.88 o
   1   9  16       74.34       70.02      6.54 o
   2   9  16       67.58       60.52      5.44 o
   3   9  16       61.22       65.66      6.96 o
   4   9  16       27.57       24.38      5.66 o
   5   9  16       34.10       34.78      8.12 o
  -4  10  16       32.56       23.96     10.43 o
  -3  10  16       37.74       56.03     11.98 o
  -2  10  16       17.43       13.11      4.30 o
  -1  10  16       39.74       41.13      8.51 o
   0  10  16       91.99       80.59      7.24 o
   1  10  16        4.04        8.76      4.02 o
   2  10  16        4.82        5.22      5.99 o
   3  10  16       75.46       86.56     11.21 o
   4  10  16        2.57        8.11      6.18 o
  -3  11  16       15.26       -1.16      9.66 o
  -2  11  16        0.07       -6.96      6.96 o
  -1  11  16       16.60       11.77      5.20 o
   0  11  16       35.92       51.91      7.04 o
   1  11  16        0.19       -1.32      4.64 o
   2  11  16        0.11       -3.09      5.41 o
   0  12  16       21.10       20.02     11.21 o
  -9   1  17       11.79       12.35      7.15 o
  -8   1  17       19.01       18.87      5.22 o
  -7   1  17       38.20       49.51      3.79 o
  -6   1  17      379.88      359.82      7.74 o
  -5   1  17      254.62      267.60      6.32 o
  -4   1  17       11.61       16.45      1.72 o
  -3   1  17      628.99      663.46      7.90 o
  -2   1  17      190.42      173.00      2.58 o
  -1   1  17       31.31       22.59      1.26 o
   0   1  17      423.15      440.94      5.18 o
   1   1  17      591.76      613.21      6.72 o
   2   1  17       17.21       16.25      1.75 o
   3   1  17        0.06       -1.00      1.28 o
   4   1  17      101.34       93.36      2.99 o
   5   1  17       57.13       48.94      2.86 o
   6   1  17        1.28        1.68      2.23 o
   7   1  17       45.47       47.12      5.17 o
   8   1  17        0.61        0.44      3.68 o
   9   1  17        4.15        1.05      7.15 o
  -9   2  17       22.92       23.96      6.57 o
  -8   2  17       32.69       35.94      6.96 o
  -7   2  17        6.91        4.16      2.37 o
  -6   2  17       20.54       26.96      3.76 o
  -5   2  17        3.38        2.49      1.88 o
  -4   2  17       24.11       20.87      1.85 o
  -3   2  17       23.14       20.83      1.76 o
  -2   2  17      390.05      387.05      5.56 o
  -1   2  17       32.71       39.42      1.53 o
   0   2  17      211.91      206.91      3.60 o
   1   2  17      296.44      319.26      4.64 o
   2   2  17       28.89       33.03      1.69 o
   3   2  17      195.29      203.22      3.98 o
   4   2  17        0.12       -1.44      1.44 o
   5   2  17        2.57        0.11      1.73 o
   6   2  17      105.90      107.38      4.71 o
   7   2  17        1.13       -1.09      3.90 o
   8   2  17        5.43       11.09      3.99 o
   9   2  17        2.08       -3.62      3.62 o
  -9   3  17        8.57        8.12      6.57 o
  -8   3  17       26.40       27.44      6.57 o
  -7   3  17       19.62       11.04      4.36 o
  -6   3  17       15.64       10.74      4.25 o
  -5   3  17        2.97        7.57      2.08 o
  -4   3  17      328.39      328.15      8.78 o
  -3   3  17        3.27        2.09      1.71 o
  -2   3  17      173.77      164.64      3.35 o
  -1   3  17      135.03      147.34      3.00 o
   0   3  17      196.26      200.36      3.43 o
   1   3  17        3.07        1.02      1.06 o
   2   3  17      131.70      133.73      3.55 o
   3   3  17       89.07      103.45      3.13 o
   4   3  17        1.66       -1.40      1.40 o
   5   3  17       53.39       55.54      3.32 o
   6   3  17        1.30       -0.70      2.17 o
   7   3  17       50.88       56.59      4.46 o
   8   3  17        1.32        0.00      5.80 o
   9   3  17       11.38       14.68      7.73 o
  -9   4  17        0.14       -3.86      5.80 o
  -8   4  17       12.83       11.76      4.83 o
  -7   4  17        0.68       -3.71      3.71 o
  -6   4  17      157.89      148.58     14.30 o
  -5   4  17        0.02       -2.21      2.48 o
  -4   4  17       22.18       14.25      2.83 o
  -3   4  17      486.54      501.52     11.54 o
  -2   4  17       71.34       73.92      3.33 o
  -1   4  17       91.80       93.33      2.56 o
   0   4  17      612.52      610.88      8.99 o
   1   4  17      563.83      549.55      8.28 o
   2   4  17       11.68       21.26      2.16 o
   3   4  17      433.12      423.21      7.48 o
   4   4  17       29.36       26.51      2.60 o
   5   4  17      141.95      133.90      6.88 o
   6   4  17        0.30        2.42      2.80 o
   7   4  17       21.09       26.12      4.14 o
   8   4  17        1.22        5.80      6.57 o
  -8   5  17        0.43       -1.33      4.79 o
  -7   5  17        3.80        8.17      4.55 o
  -6   5  17       16.37       14.05      4.27 o
  -5   5  17       37.60       43.58      5.48 o
  -4   5  17        2.06       -0.81      2.50 o
  -3   5  17        9.92       16.55      3.20 o
  -2   5  17      272.62      276.13      6.58 o
  -1   5  17       43.37       41.95      3.42 o
   0   5  17        2.99       -0.09      1.69 o
   1   5  17       71.43       69.47      3.24 o
   2   5  17        9.06       11.41      2.30 o
   3   5  17       12.17       11.25      2.59 o
   4   5  17      112.55       97.44      4.68 o
   5   5  17        3.22        6.11      3.92 o
   6   5  17        9.09       18.39      4.79 o
   7   5  17        3.40        3.48      4.64 o
   8   5  17        6.36       15.84      7.34 o
  -8   6  17        0.09       -2.93      5.08 o
  -7   6  17        0.78       -0.64      4.43 o
  -6   6  17        0.04        4.25      7.73 o
  -5   6  17        0.11        7.34      6.96 o
  -4   6  17      273.48      248.45     10.12 o
  -3   6  17      100.71      117.89      5.82 o
  -2   6  17       65.74       70.54      3.81 o
  -1   6  17      807.07      763.13     12.86 o
   0   6  17       96.36       80.20      4.55 o
   1   6  17      584.28      590.83     16.74 o
   2   6  17       10.08       12.68      2.81 o
   3   6  17       56.38       54.16      4.17 o
   4   6  17      136.61      110.22     11.79 o
   5   6  17       42.61       57.74      6.49 o
   6   6  17        8.23       14.17      4.83 o
   7   6  17       14.13       14.30      5.80 o
   8   6  17        0.40        6.18      6.18 o
  -7   7  17        3.36       10.82      9.27 o
  -6   7  17       13.26       10.82      8.50 o
  -5   7  17        4.19        6.96      8.89 o
  -4   7  17      175.05      212.18     17.39 o
  -3   7  17        0.29       11.37      3.51 o
  -2   7  17      137.53      143.17      6.82 o
  -1   7  17      226.94      214.72      8.17 o
   0   7  17      141.07      124.63     13.35 o
   1   7  17       23.58       18.60      7.73 o
   2   7  17      121.19       96.28      4.94 o
   3   7  17       76.56       74.38      6.47 o
   4   7  17      152.93      150.03      8.97 o
   5   7  17        1.46        4.77      3.92 o
   6   7  17        0.01       -2.70      4.64 o
   7   7  17        3.60       -5.02      5.02 o
  -7   8  17        7.25       -4.25     10.05 o
  -6   8  17       22.85       26.28     10.05 o
  -5   8  17        8.14        9.27      8.89 o
  -4   8  17        7.95        8.50      8.12 o
  -3   8  17       93.86       94.71      7.57 o
  -2   8  17       37.16       31.21      4.36 o
  -1   8  17      151.41      153.09      7.30 o
   0   8  17        2.80        5.68      2.99 o
   1   8  17       25.44       19.99      8.04 o
   2   8  17       99.60       98.78      9.53 o
   3   8  17        6.85        2.61      3.90 o
   4   8  17       16.17       20.10      5.99 o
   5   8  17       32.52       27.44      7.34 o
   6   8  17        7.59       18.55      7.34 o
  -5   9  17       35.51       51.40     12.37 o
  -4   9  17        7.52        4.64      8.12 o
  -3   9  17        2.57       -3.67      4.65 o
  -2   9  17        9.42        6.57      5.28 o
  -1   9  17        2.65       -1.16      2.94 o
   0   9  17        4.76        2.49      3.51 o
   1   9  17        1.26       -3.17      3.24 o
   2   9  17       14.02       11.11      3.87 o
   3   9  17       46.58       46.31      6.59 o
   4   9  17        1.05        4.25      5.41 o
   5   9  17       22.54       45.99      9.27 o
  -4  10  17       13.75        9.66     10.05 o
  -3  10  17       32.10       33.23     10.43 o
  -2  10  17        0.22       -3.72      3.72 o
  -1  10  17       52.00       44.95     10.41 o
   0  10  17        0.55        0.75      3.71 o
   1  10  17      204.75      229.35     14.16 o
   2  10  17        8.09        6.57      6.18 o
   3  10  17        8.97       17.39      7.34 o
   4  10  17       46.91       38.26      8.89 o
  -2  11  17        3.41       -8.11      8.11 o
  -1  11  17        3.13       -1.84     12.17 o
   0  11  17        0.64       -2.26      4.64 o
   1  11  17        0.69        4.58      4.92 o
   2  11  17        0.00        1.55      5.80 o
  -9   0  18       38.64       42.89      6.96 o
  -8   0  18        2.95        7.34      4.64 o
  -7   0  18        0.12       -3.48      3.48 o
  -6   0  18       13.30       28.05      4.64 o
  -5   0  18       25.99       14.35      3.34 o
  -4   0  18      222.36      185.05      7.24 o
  -3   0  18      678.41      561.97      9.66 o
  -2   0  18      926.34      924.14     12.54 o
  -1   0  18       15.84       22.95      1.98 o
   0   0  18     1083.10     1107.24     16.70 o
   1   0  18       60.78       61.60      3.18 o
   2   0  18      317.50      316.18      7.11 o
   3   0  18      576.17      536.34     10.20 o
   4   0  18     3005.85     2954.72     40.73 o
   5   0  18      460.01      434.42     10.49 o
   6   0  18        0.98        0.23      2.51 o
   7   0  18       15.05       15.46      5.80 o
   8   0  18        0.28        6.96      5.41 o
   9   0  18       33.33       36.32      7.73 o
  -9   1  18        0.06        2.83      3.34 o
  -8   1  18        1.96        1.35      3.01 o
  -7   1  18        0.05       -0.20      2.48 o
  -6   1  18        4.17       12.75      2.42 o
  -5   1  18        2.29        0.22      2.02 o
  -4   1  18       69.20       68.66      2.89 o
  -3   1  18       65.52       64.21      2.15 o
  -2   1  18        0.02        0.44      0.80 o
  -1   1  18        0.84        0.48      1.04 o
   0   1  18      288.93      295.02      4.11 o
   1   1  18      124.85      118.96      2.65 o
   2   1  18      252.82      230.54      4.19 o
   3   1  18       14.51       11.78      1.68 o
   4   1  18       33.79       33.58      2.25 o
   5   1  18      431.94      442.79      7.49 o
   6   1  18      100.19      114.57      4.87 o
   7   1  18        0.43        1.69      3.52 o
   8   1  18       46.79       48.85      6.76 o
   9   1  18       14.62       14.41      4.73 o
  -9   2  18        5.72        8.50      6.18 o
  -8   2  18       15.55       10.82      5.80 o
  -7   2  18        5.56        6.97      2.44 o
  -6   2  18       19.56       19.36      2.67 o
  -5   2  18        2.78        4.19      1.87 o
  -4   2  18        4.75       14.96      1.85 o
  -3   2  18       94.08      100.82      3.01 o
  -2   2  18      185.35      165.73      2.30 o
  -1   2  18      648.84      633.10      6.64 o
   0   2  18      888.45      816.57      8.88 o
   1   2  18       24.61       34.14      1.70 o
   2   2  18       10.52       10.03      1.46 o
   3   2  18      109.66      129.73      3.34 o
   4   2  18       74.37       73.56      2.94 o
   5   2  18      218.44      219.85      5.44 o
   6   2  18        3.27        5.46      2.46 o
   7   2  18       11.85       15.05      3.58 o
   8   2  18       17.10       28.16      4.55 o
   9   2  18        8.00       10.75      4.21 o
  -9   3  18        0.02       -2.70      5.41 o
  -8   3  18        0.00       -4.25      5.02 o
  -7   3  18       25.56       19.87      5.02 o
  -6   3  18       36.62       28.66      5.22 o
  -5   3  18      224.12      233.15      6.97 o
  -4   3  18        0.00        4.96      2.26 o
  -3   3  18      633.54      653.78     11.44 o
  -2   3  18       27.44       28.17      2.12 o
  -1   3  18      816.80      777.20      9.50 o
   0   3  18       14.70       12.67      1.16 o
   1   3  18      118.16      123.43      3.37 o
   2   3  18        8.69        6.49      1.84 o
   3   3  18      132.36      125.27      3.52 o
   4   3  18        3.59        0.99      1.87 o
   5   3  18        1.61        0.80      2.02 o
   6   3  18       71.58       85.58      4.51 o
   7   3  18        8.41        6.90      2.43 o
   8   3  18       12.45        3.86      6.57 o
  -9   4  18        5.73       15.07      7.34 o
  -8   4  18        0.01       -4.17      5.60 o
  -7   4  18       56.50       63.35     16.42 o
  -6   4  18        1.72        0.41      5.80 o
  -5   4  18       44.71       54.22      9.14 o
  -4   4  18       36.50       42.94      3.67 o
  -3   4  18        9.69        9.03      2.58 o
  -2   4  18      158.28      168.83      4.95 o
  -1   4  18        8.68        7.20      2.32 o
   0   4  18        0.12        2.07      1.41 o
   1   4  18      114.64      104.98      3.81 o
   2   4  18        0.87        1.41      1.70 o
   3   4  18       21.60       34.05      2.56 o
   4   4  18      285.10      243.05      6.09 o
   5   4  18      247.57      205.23      8.29 o
   6   4  18        4.86        2.48      3.01 o
   7   4  18       24.61       24.03      4.18 o
   8   4  18        0.94        2.70      6.96 o
  -8   5  18        3.95       -1.93      6.57 o
  -7   5  18        0.24       -3.60      3.92 o
  -6   5  18        1.99       -0.46      5.41 o
  -5   5  18      160.50      161.93     14.69 o
  -4   5  18      119.76      132.69      7.98 o
  -3   5  18      217.02      209.22      7.33 o
  -2   5  18        0.17       -0.24      1.76 o
  -1   5  18       34.07       32.02      2.76 o
   0   5  18       50.67       40.21      2.88 o
   1   5  18      204.47      203.18      5.67 o
   2   5  18       86.74       78.52      3.87 o
   3   5  18      127.53      120.34      5.04 o
   4   5  18        4.71        0.10      2.47 o
   5   5  18        0.82        3.94      3.90 o
   6   5  18       65.78       64.35      6.96 o
   7   5  18       12.60       13.42      4.45 o
   8   5  18        4.41        5.80      6.96 o
  -8   6  18       13.65       13.67     11.79 o
  -7   6  18        2.68       -0.47      4.56 o
  -6   6  18       45.89       56.42     10.82 o
  -5   6  18       17.64        8.50      6.96 o
  -4   6  18       12.67       18.62      4.32 o
  -3   6  18       11.28       17.31      3.46 o
  -2   6  18       61.68       66.17      4.05 o
  -1   6  18       67.46       69.53      4.05 o
   0   6  18      205.89      208.53      6.82 o
   1   6  18      206.44      211.72      7.32 o
   2   6  18        0.01       -2.08      2.08 o
   3   6  18        4.25        0.55      2.62 o
   4   6  18        9.51        4.36      3.71 o
   5   6  18       12.28       12.94      4.36 o
   6   6  18        6.55        6.67      4.55 o
   7   6  18        2.13       -4.25      4.25 o
  -7   7  18        1.46        5.41      8.89 o
  -6   7  18        8.66        7.73      9.27 o
  -5   7  18       31.03       21.64      9.66 o
  -4   7  18      153.37      205.60     17.00 o
  -3   7  18      387.24      425.04     12.15 o
  -2   7  18        1.07       -3.16      4.39 o
  -1   7  18        1.95        1.66      3.18 o
   0   7  18        1.67        1.65      3.16 o
   1   7  18      190.72      162.01      8.58 o
   2   7  18       34.37       37.25      4.34 o
   3   7  18        0.84        1.78      3.22 o
   4   7  18      123.17      158.40      9.24 o
   5   7  18       36.11       37.61      6.38 o
   6   7  18        4.19       -0.39      5.02 o
   7   7  18        0.04       -3.48      5.80 o
  -6   8  18        2.31       -6.96      8.11 o
  -5   8  18        0.19        4.64      8.89 o
  -4   8  18        7.71        1.08      5.11 o
  -3   8  18       40.92       42.76      5.13 o
  -2   8  18      114.82      132.18      7.03 o
  -1   8  18       26.46       26.99      4.30 o
   0   8  18        3.31       -0.32      3.04 o
   1   8  18        5.52        2.56      3.21 o
   2   8  18       12.87        7.64      3.56 o
   3   8  18        0.21       -3.28      3.28 o
   4   8  18        5.51       13.57      4.83 o
   5   8  18        0.70        1.93      5.02 o
   6   8  18        2.36        4.64      6.18 o
  -5   9  18       31.76       19.32     10.43 o
  -4   9  18       10.05       11.59      9.27 o
  -3   9  18       19.23       20.62      6.27 o
  -2   9  18       71.01       93.01      6.54 o
  -1   9  18       21.54       24.79      4.58 o
   0   9  18      120.03      118.17     16.33 o
   1   9  18        8.87        7.37      4.00 o
   2   9  18       80.47       91.21     12.02 o
   3   9  18       79.44       94.01      8.42 o
   4   9  18      154.26      149.18     13.14 o
   5   9  18        4.65        4.25      5.41 o
  -4  10  18        0.05       -3.48      8.50 o
  -3  10  18       56.32       52.17     11.59 o
  -2  10  18        0.69       -3.33      4.83 o
  -1  10  18       77.28       70.29      7.42 o
   0  10  18       14.59       11.92      4.92 o
   1  10  18        2.07        2.32      8.50 o
   2  10  18        0.01        2.70      6.18 o
   3  10  18       11.92       16.23      7.73 o
  -2  11  18        3.14        2.32      8.50 o
  -1  11  18        1.74       -1.55      4.72 o
   0  11  18       32.97       30.67      6.29 o
   1  11  18        3.69        0.34      4.83 o
  -9   1  19        5.79       -1.25      3.34 o
  -8   1  19        7.12        7.39      3.34 o
  -7   1  19        1.68       -2.63      2.63 o
  -6   1  19      264.90      279.56      6.88 o
  -5   1  19       13.37        4.60      2.06 o
  -4   1  19      599.12      552.22      9.89 o
  -3   1  19        8.58       11.30      1.71 o
  -2   1  19      503.54      461.12      5.06 o
  -1   1  19      125.67      123.18      2.64 o
   0   1  19     1680.56     1654.12     15.10 o
   1   1  19      295.91      258.05      4.49 o
   2   1  19     2089.50     2111.43     21.06 o
   3   1  19      413.40      405.53      6.15 o
   4   1  19       12.58       10.17      1.83 o
   5   1  19       38.71       51.80      2.89 o
   6   1  19      145.62      138.80      5.27 o
   7   1  19       16.46       15.15      3.58 o
   8   1  19        0.57       -1.31      3.90 o
   9   1  19        0.19       -2.51      4.23 o
  -9   2  19       14.95        7.73      6.18 o
  -8   2  19        5.36        3.86      5.41 o
  -7   2  19       11.90       12.84      4.21 o
  -6   2  19        3.62        3.37      2.32 o
  -5   2  19      289.42      268.52      6.30 o
  -4   2  19      146.15      158.09      4.65 o
  -3   2  19       31.36       25.38      1.87 o
  -2   2  19       16.25       14.36      1.38 o
  -1   2  19      264.35      265.53      4.33 o
   0   2  19       91.81       92.48      2.49 o
   1   2  19      150.31      163.17      3.26 o
   2   2  19       15.07       11.96      1.64 o
   3   2  19        3.00        1.38      1.48 o
   4   2  19       11.35        7.10      1.84 o
   5   2  19        3.57        4.32      1.87 o
   6   2  19       12.12       12.11      2.82 o
   7   2  19        7.34        3.80      3.11 o
   8   2  19        6.32        6.81      4.44 o
  -9   3  19       16.15       10.43      6.57 o
  -8   3  19       23.54       14.68      6.18 o
  -7   3  19       11.30        5.00      4.64 o
  -6   3  19        3.54        5.02      3.86 o
  -5   3  19        0.23       -1.11      2.44 o
  -4   3  19      177.17      194.90      6.75 o
  -3   3  19       49.26       46.34      3.17 o
  -2   3  19      145.52      141.18      3.97 o
  -1   3  19      116.25      117.02      4.26 o
   0   3  19       46.40       44.62      2.17 o
   1   3  19      104.71      120.90      3.42 o
   2   3  19      599.39      567.78     10.43 o
   3   3  19       39.65       47.16      2.49 o
   4   3  19        0.67       -1.53      1.53 o
   5   3  19        1.25       -2.03      2.12 o
   6   3  19       20.20       20.89      2.83 o
   7   3  19       14.27       18.68      2.84 o
   8   3  19        0.49       -5.41      6.57 o
  -8   4  19        4.20        1.55      4.64 o
  -7   4  19       19.57       21.20      5.00 o
  -6   4  19       16.01       19.95      5.02 o
  -5   4  19        2.35        1.67      2.56 o
  -4   4  19      149.91      125.82      5.80 o
  -3   4  19       45.29       38.93      3.52 o
  -2   4  19        0.33        0.91      1.72 o
  -1   4  19      327.96      328.87      8.13 o
   0   4  19      340.11      324.74      6.94 o
   1   4  19        4.34        7.60      1.76 o
   2   4  19       63.91       58.93      3.25 o
   3   4  19       26.39       29.81      3.52 o
   4   4  19        4.91        1.79      2.29 o
   5   4  19        2.75        5.55      3.14 o
   6   4  19        5.24        7.79      3.37 o
   7   4  19        4.40        9.27      6.38 o
   8   4  19        2.24       -2.70      6.18 o
  -8   5  19        0.08       -0.18      5.00 o
  -7   5  19        2.04        3.76      4.56 o
  -6   5  19        3.23       11.66      4.45 o
  -5   5  19       19.12       23.19      8.12 o
  -4   5  19       39.95       36.75      3.87 o
  -3   5  19       18.63       12.98      4.23 o
  -2   5  19      139.95      120.43      4.42 o
  -1   5  19        0.00       -1.71      1.71 o
   0   5  19       81.52       67.95      4.89 o
   1   5  19      379.71      373.57      8.83 o
   2   5  19       31.01       21.36      2.95 o
   3   5  19      143.52      118.14      5.15 o
   4   5  19        8.57       10.43      5.60 o
   5   5  19       32.02       34.99     10.63 o
   6   5  19       64.51       70.67      7.73 o
   7   5  19        8.02        5.27      4.18 o
   8   5  19        3.07        6.57      7.34 o
  -8   6  19        5.72       -8.29     10.24 o
  -7   6  19        6.74        5.82      5.08 o
  -6   6  19        7.52        0.77      7.73 o
  -5   6  19        0.11       10.05      7.73 o
  -4   6  19      124.92      133.09      7.86 o
  -3   6  19      121.55      133.68      6.53 o
  -2   6  19      242.46      253.53      8.92 o
  -1   6  19       38.27       45.72      4.43 o
   0   6  19      171.06      149.25      6.80 o
   1   6  19       49.14       52.03      5.38 o
   2   6  19       49.75       48.69      3.74 o
   3   6  19       52.67       44.35      4.74 o
   4   6  19       79.31       74.52      9.47 o
   5   6  19       11.12       11.75      4.62 o
   6   6  19       63.95       58.74      8.50 o
   7   6  19        5.77        8.50      6.18 o
  -7   7  19        8.96        1.93      9.66 o
  -6   7  19        0.22       -7.34      7.34 o
  -5   7  19        6.10       15.84      9.27 o
  -4   7  19       20.72        8.50      8.50 o
  -3   7  19       16.85       15.23      4.06 o
  -2   7  19       17.16       15.39      3.84 o
  -1   7  19       16.78       21.75      3.74 o
   0   7  19        0.13       -1.44      2.81 o
   1   7  19        0.62       -2.51      2.67 o
   2   7  19       28.91       29.12      4.59 o
   3   7  19        1.45       -1.94      2.93 o
   4   7  19       22.42       31.66      5.56 o
   5   7  19        0.65        0.15      3.86 o
   6   7  19        0.32       -2.32      5.02 o
   7   7  19        0.14        6.57      6.18 o
  -6   8  19       39.83       44.83     12.37 o
  -5   8  19       47.02       27.05     10.82 o
  -4   8  19        5.74        2.46      5.11 o
  -3   8  19       51.91       48.14      5.22 o
  -2   8  19        2.62        2.42      3.51 o
  -1   8  19        3.00       -0.14      3.33 o
   0   8  19        1.80       -2.79      3.00 o
   1   8  19        7.61        2.61      3.85 o
   2   8  19        4.62        3.22      3.35 o
   3   8  19       62.08       81.90      7.70 o
   4   8  19        1.66        1.55      4.07 o
   5   8  19        7.23       11.98      6.57 o
   6   8  19        8.30       13.14      6.57 o
  -5   9  19        0.45       -4.25      8.89 o
  -4   9  19       23.84       30.53     10.43 o
  -3   9  19       28.76       25.89      9.66 o
  -2   9  19        0.39        0.74      3.91 o
  -1   9  19       16.68       22.80      4.47 o
   0   9  19       31.42       43.49     12.44 o
   1   9  19        5.84        2.11      3.55 o
   2   9  19        1.20        1.65      6.90 o
   3   9  19      175.82      195.55     15.07 o
   4   9  19        0.56        3.48      5.80 o
  -3  10  19       47.72       38.26     11.59 o
  -2  10  19       11.95       17.94      5.56 o
  -1  10  19       57.62       56.33      9.27 o
   0  10  19       24.32       13.73      5.28 o
   1  10  19       69.86       73.94      8.12 o
   2  10  19       33.36       38.64      8.50 o
   3  10  19       12.76       17.00      7.34 o
  -1  11  19        5.68        3.51      5.11 o
   0  11  19       26.49       28.53      6.31 o
   1  11  19        1.54       -4.55      4.55 o
  -9   0  20        2.43       -0.39      5.02 o
  -8   0  20       15.50       18.55      5.41 o
  -7   0  20       14.14        1.93      4.64 o
  -6   0  20        0.02       -0.97      3.06 o
  -5   0  20      290.28      244.74      8.82 o
  -4   0  20      549.43      469.11     12.71 o
  -3   0  20       92.10       99.47      5.48 o
  -2   0  20      211.78      169.49      3.83 o
  -1   0  20      756.36      765.65     11.36 o
   0   0  20      452.19      418.64      7.49 o
   1   0  20       13.17       19.69      2.27 o
   2   0  20      161.88      151.78      5.18 o
   3   0  20     1553.34     1503.95     22.89 o
   4   0  20       61.80       55.19      4.43 o
   5   0  20        1.15        2.05      2.60 o
   6   0  20       76.02       79.29      4.86 o
   7   0  20       66.24       61.44      8.12 o
   8   0  20        3.31       16.23      6.57 o
  -9   1  20        2.92        2.03      5.80 o
  -8   1  20        3.75        1.43      3.24 o
  -7   1  20       31.22       35.90      3.60 o
  -6   1  20        1.44       -0.36      2.17 o
  -5   1  20       94.72       86.85      4.06 o
  -4   1  20        3.77       12.14      2.20 o
  -3   1  20        9.89       10.26      1.90 o
  -2   1  20      162.48      173.10      2.98 o
  -1   1  20      726.81      713.43      7.62 o
   0   1  20      160.59      183.02      4.15 o
   1   1  20      638.64      625.24      7.50 o
   2   1  20      285.96      302.49      5.15 o
   3   1  20      315.29      312.99      6.20 o
   4   1  20        3.24        0.44      1.68 o
   5   1  20       63.64       55.75      4.34 o
   6   1  20        0.03       -1.12      2.16 o
   7   1  20        6.83        0.94      3.29 o
   8   1  20       33.27       30.67      6.96 o
  -9   2  20        1.57        5.41      6.18 o
  -8   2  20       35.13       23.57      6.57 o
  -7   2  20        0.23        0.77      3.71 o
  -6   2  20        2.04        3.76      2.32 o
  -5   2  20       64.63       75.26      3.55 o
  -4   2  20       92.86       81.07      6.54 o
  -3   2  20      220.05      228.15      4.66 o
  -2   2  20      114.78      106.14      2.80 o
  -1   2  20      855.70      839.82      9.13 o
   0   2  20       51.67       56.07      2.27 o
   1   2  20      116.00      128.62      3.03 o
   2   2  20       26.24       21.19      1.89 o
   3   2  20       13.85       15.87      1.84 o
   4   2  20        5.29        3.58      1.96 o
   5   2  20      297.83      288.80      6.45 o
   6   2  20       40.33       54.16      3.89 o
   7   2  20        0.02        1.04      3.27 o
   8   2  20        4.16        7.10      3.99 o
  -8   3  20        0.05       -5.02      5.02 o
  -7   3  20        6.18        7.68      3.98 o
  -6   3  20      102.82      105.45      7.05 o
  -5   3  20       89.27       74.06      7.25 o
  -4   3  20      162.95      138.27     17.15 o
  -3   3  20       88.64       90.58      4.09 o
  -2   3  20      100.49      100.64      3.52 o
  -1   3  20        4.83        0.58      1.90 o
   0   3  20       83.07       83.20      2.37 o
   1   3  20       68.94       71.55      2.86 o
   2   3  20        0.83        5.70      1.99 o
   3   3  20       46.80       35.62      2.31 o
   4   3  20       44.27       44.07      2.70 o
   5   3  20       39.54       36.99      4.07 o
   6   3  20        1.94        1.90      2.31 o
   7   3  20       22.53       21.75      2.96 o
   8   3  20        8.92       17.78      8.12 o
  -8   4  20       32.14       46.31      9.27 o
  -7   4  20       35.25       44.75      6.13 o
  -6   4  20       75.07       66.74      6.29 o
  -5   4  20        4.11        2.29      3.50 o
  -4   4  20        0.08       -1.32      2.30 o
  -3   4  20       17.02       22.80      3.37 o
  -2   4  20       96.63       97.11      3.93 o
  -1   4  20        1.27        1.84      2.22 o
   0   4  20      272.85      265.60      7.38 o
   1   4  20      443.48      442.77     12.31 o
   2   4  20       48.12       42.29      3.10 o
   3   4  20      206.03      203.84      5.61 o
   4   4  20       20.81       14.98      2.65 o
   5   4  20        5.95       15.05      3.39 o
   6   4  20        0.48       -3.17      3.17 o
   7   4  20       28.32       24.23      5.05 o
   8   4  20        9.68        6.96      7.34 o
  -8   5  20        1.59       -4.50      4.50 o
  -7   5  20        2.59        8.66      4.72 o
  -6   5  20       47.18       59.37      6.41 o
  -5   5  20        0.63       -5.80      5.80 o
  -4   5  20      312.13      312.93      9.49 o
  -3   5  20      155.77      146.04      5.67 o
  -2   5  20       14.08       15.63      2.53 o
  -1   5  20       38.88       38.72      2.99 o
   0   5  20       33.35       27.41      3.22 o
   1   5  20        0.03        5.35      2.46 o
   2   5  20      140.67      121.15      5.20 o
   3   5  20        1.37       -0.75      2.27 o
   4   5  20       18.11       10.41      4.07 o
   5   5  20       56.52       54.47      6.31 o
   6   5  20        0.05        1.38      4.27 o
   7   5  20        7.96        4.04      4.07 o
  -7   6  20       18.43       19.54      9.85 o
  -6   6  20        8.42        6.88      7.54 o
  -5   6  20       87.50       90.43     12.37 o
  -4   6  20       28.13       34.89      5.21 o
  -3   6  20        4.70        2.11      2.92 o
  -2   6  20      108.02      108.90      6.03 o
  -1   6  20       27.60       29.15      3.96 o
   0   6  20       23.91       20.32      3.67 o
   1   6  20       13.50       10.20      3.24 o
   2   6  20        6.14        6.22      5.56 o
   3   6  20       95.72       89.08      4.80 o
   4   6  20      154.47      145.87      8.69 o
   5   6  20        4.79        7.86      4.43 o
   6   6  20        0.01        1.93      5.80 o
   7   6  20       30.13       29.76      7.73 o
  -7   7  20       24.43       12.75     10.05 o
  -6   7  20       45.08       38.64     10.82 o
  -5   7  20      243.38      225.71     18.16 o
  -4   7  20       83.17       71.64      8.03 o
  -3   7  20       16.71       13.62      4.17 o
  -2   7  20        1.11        1.05      3.23 o
  -1   7  20        1.50        0.58      3.69 o
   0   7  20        6.26        2.12      5.06 o
   1   7  20       42.19       28.21      7.56 o
   2   7  20       11.63        2.90      3.29 o
   3   7  20      106.19      114.75      8.01 o
   4   7  20      125.18      137.44      9.13 o
   5   7  20        0.01        6.57      5.80 o
   6   7  20        7.13        1.16      5.02 o
  -6   8  20        1.87       -0.77      8.89 o
  -5   8  20        0.86       -1.93      8.11 o
  -4   8  20        0.70       -0.13      5.20 o
  -3   8  20        0.49        4.41      3.35 o
  -2   8  20        5.47        3.93      3.65 o
  -1   8  20       72.62       79.75      6.02 o
   0   8  20      136.50      136.23     14.69 o
   1   8  20       21.85       21.57      4.99 o
   2   8  20       22.42       17.26      4.62 o
   3   8  20        1.14        2.68      4.27 o
   4   8  20        0.34        5.02      5.80 o
   5   8  20        3.77        2.70      5.80 o
  -4   9  20        0.16       -4.25      8.89 o
  -3   9  20       54.11       59.51     11.59 o
  -2   9  20        5.33       -0.83      3.56 o
  -1   9  20       96.93       97.74      9.30 o
   0   9  20       21.18       16.02      6.96 o
   1   9  20       40.60       38.64      7.83 o
   2   9  20        2.29        0.58      4.27 o
   3   9  20       53.00       60.67      9.66 o
   4   9  20        0.47       -5.02      5.02 o
  -3  10  20       55.02       66.47     13.14 o
  -2  10  20       24.39       38.52      7.15 o
  -1  10  20        3.97        2.78      4.50 o
   0  10  20        0.05        0.07      4.43 o
   1  10  20       14.15       26.45      5.85 o
   2  10  20        4.34        4.64      6.18 o
  -1  11  20       11.61       13.82      5.76 o
   0  11  20        5.71       -0.69      4.83 o
  -9   1  21       18.96       16.62      6.57 o
  -8   1  21        7.97        6.00      5.22 o
  -7   1  21       21.77       22.92      3.37 o
  -6   1  21       13.64        8.08      2.44 o
  -5   1  21      197.69      195.41      6.30 o
  -4   1  21      436.17      431.68      8.51 o
  -3   1  21       78.76       75.62      4.26 o
  -2   1  21       52.37       65.00      2.40 o
  -1   1  21      339.68      352.19      5.03 o
   0   1  21       79.81       79.84      2.62 o
   1   1  21     1444.81     1475.02     14.74 o
   2   1  21      859.43      779.17      9.60 o
   3   1  21      311.26      312.65      5.39 o
   4   1  21        6.70        7.68      2.02 o
   5   1  21       16.12       15.78      2.16 o
   6   1  21        0.01       -0.88      2.41 o
   7   1  21        7.73        5.69      3.48 o
   8   1  21        0.18       -0.65      3.95 o
  -8   2  21        0.04        7.34      5.41 o
  -7   2  21        0.39       -3.71      3.71 o
  -6   2  21      238.37      229.32      7.98 o
  -5   2  21       12.08        9.00      2.18 o
  -4   2  21      330.08      314.23      9.20 o
  -3   2  21      349.41      368.12      6.97 o
  -2   2  21        2.18        0.38      1.00 o
  -1   2  21       96.75      102.83      5.59 o
   0   2  21      736.50      775.42      9.35 o
   1   2  21       70.87       65.39      2.37 o
   2   2  21        9.35        4.23      1.63 o
   3   2  21       19.65       13.41      1.88 o
   4   2  21        9.77        4.80      1.98 o
   5   2  21      127.45      135.77      4.59 o
   6   2  21        2.75        2.74      2.48 o
   7   2  21       10.07       18.17      3.82 o
   8   2  21        4.35        4.14      4.07 o
  -8   3  21        9.61        8.89      5.80 o
  -7   3  21       19.22       14.24      7.73 o
  -6   3  21       21.46       17.23      4.55 o
  -5   3  21       16.02       20.89      3.64 o
  -4   3  21        0.13       10.00      3.50 o
  -3   3  21        5.81        1.65      2.24 o
  -2   3  21      130.29      124.73      3.92 o
  -1   3  21       46.08       36.32      2.82 o
   0   3  21      488.40      410.70      9.79 o
   1   3  21      115.64      102.37      3.34 o
   2   3  21      224.27      225.03      5.43 o
   3   3  21       24.92       18.22      2.18 o
   4   3  21       39.01       38.71      2.81 o
   5   3  21        0.31        4.69      2.35 o
   6   3  21        8.12        6.55      2.69 o
   7   3  21        3.62        2.04      3.38 o
   8   3  21       46.98       69.56     10.82 o
  -8   4  21       56.93       50.48      6.69 o
  -7   4  21       16.78        5.08      4.55 o
  -6   4  21       48.64       53.22      6.04 o
  -5   4  21        5.12        3.42      3.42 o
  -4   4  21        2.96        0.65      2.52 o
  -3   4  21       36.87       39.78      3.37 o
  -2   4  21      169.75      177.98      5.29 o
  -1   4  21      234.07      222.78      6.74 o
   0   4  21       84.60       78.03      7.31 o
   1   4  21      168.82      170.66      5.47 o
   2   4  21      173.69      174.00      5.99 o
   3   4  21       18.02       20.19      2.57 o
   4   4  21        0.59        2.99      2.38 o
   5   4  21        4.32        1.75      2.94 o
   6   4  21       14.87       18.08      3.98 o
   7   4  21        0.00        1.41      3.90 o
   8   4  21        3.78        3.48      7.73 o
  -8   5  21       21.76       17.91      5.93 o
  -7   5  21        7.65        9.08      5.36 o
  -6   5  21       12.01       14.21      4.92 o
  -5   5  21      108.44      114.78     12.75 o
  -4   5  21       19.88       18.56      4.43 o
  -3   5  21       55.44       48.08      4.52 o
  -2   5  21       31.19       37.50      4.33 o
  -1   5  21        4.94        5.20      2.08 o
   0   5  21      214.53      184.72     11.67 o
   1   5  21      351.21      387.94     13.11 o
   2   5  21        0.58        1.00      2.45 o
   3   5  21       90.91       73.51      4.39 o
   4   5  21       24.12       26.47      5.22 o
   5   5  21       91.45       87.07     12.37 o
   6   5  21      132.15      151.88     12.75 o
   7   5  21        3.08        3.48      4.35 o
  -7   6  21      110.64      114.17      9.27 o
  -6   6  21       14.95        9.58      5.14 o
  -5   6  21       32.69       22.80      9.27 o
  -4   6  21       19.82       26.73      5.14 o
  -3   6  21       51.11       43.60      4.58 o
  -2   6  21       59.94       55.66      5.00 o
  -1   6  21        6.86        0.44      2.95 o
   0   6  21       35.94       43.86      4.47 o
   1   6  21        0.00       -1.03      2.90 o
   2   6  21       46.77       41.93      4.39 o
   3   6  21       48.89       34.78      4.25 o
   4   6  21       13.98       12.32      4.83 o
   5   6  21       11.83       17.85      5.28 o
   6   6  21       27.74       27.05      7.73 o
   7   6  21        3.83       11.21      6.18 o
  -6   7  21       34.98       45.21     11.59 o
  -5   7  21        2.09       -0.39      8.50 o
  -4   7  21       21.53       17.78      6.28 o
  -3   7  21        0.16        1.26      3.40 o
  -2   7  21       44.03       44.52      5.12 o
  -1   7  21        0.01       -2.24      2.92 o
   0   7  21       82.73       65.25      8.76 o
   1   7  21        5.82        2.94      3.09 o
   2   7  21       81.74       77.72      5.82 o
   3   7  21       77.60       83.56      5.98 o
   4   7  21       11.43        4.19      4.18 o
   5   7  21        1.34       -1.55      5.02 o
   6   7  21        1.25        6.18      6.18 o
  -5   8  21       19.90       27.05     10.82 o
  -4   8  21        0.13       -5.80      8.11 o
  -3   8  21        9.72       11.06      4.21 o
  -2   8  21        2.79       -0.54      3.58 o
  -1   8  21        2.77       10.62      4.12 o
   0   8  21        6.23        3.18      3.79 o
   1   8  21        0.15       -0.65      3.21 o
   2   8  21        9.81       17.73      4.34 o
   3   8  21       22.61       28.61      7.73 o
   4   8  21       46.42       32.85      8.12 o
   5   8  21        7.91        7.34      6.57 o
  -4   9  21        0.15       -1.55      8.50 o
  -3   9  21       48.52       55.26     12.37 o
  -2   9  21        0.85       -7.43      9.47 o
  -1   9  21       53.21       50.58      7.34 o
   0   9  21        3.08       -0.07      4.21 o
   1   9  21       24.23       20.89      8.31 o
   2   9  21        0.96        0.46      4.50 o
   3   9  21       24.49       37.10      8.50 o
  -2  10  21        4.75        2.99      4.97 o
  -1  10  21        0.04       -5.80      5.80 o
   0  10  21       80.33       84.81      8.42 o
   1  10  21       17.11       24.06      6.21 o
   2  10  21        5.03        2.70      5.80 o
   0  11  21        2.09       -3.09      8.50 o
  -8   0  22        1.07        6.96      5.41 o
  -7   0  22       45.39       49.08      6.57 o
  -6   0  22      247.69      266.37      9.84 o
  -5   0  22        4.76        7.57      3.34 o
  -4   0  22        0.27        2.10      2.78 o
  -3   0  22        9.25        5.52      2.78 o
  -2   0  22       82.60       81.46      4.61 o
  -1   0  22       79.93       89.98      4.04 o
   0   0  22       10.61       10.37      2.20 o
   1   0  22      941.06      926.75     15.33 o
   2   0  22      894.39      833.68     14.43 o
   3   0  22      123.30      101.70      4.72 o
   4   0  22      196.72      144.71      6.15 o
   5   0  22      150.00      159.93      7.09 o
   6   0  22        0.01        0.84      3.80 o
   7   0  22       27.50       32.85      6.96 o
   8   0  22        0.57        2.70      5.80 o
  -8   1  22        0.00       -2.60      2.97 o
  -7   1  22        1.02        0.28      3.21 o
  -6   1  22        7.51       10.23      2.60 o
  -5   1  22      146.43      124.70      5.13 o
  -4   1  22      143.60      141.27      4.82 o
  -3   1  22        1.68        1.95      2.24 o
  -2   1  22      313.90      305.28      5.34 o
  -1   1  22      637.88      632.82      8.11 o
   0   1  22      254.00      244.42      4.49 o
   1   1  22       80.93      122.55      4.90 o
   2   1  22       40.67       53.29      2.61 o
   3   1  22       60.45       72.44      2.89 o
   4   1  22      256.69      228.45      5.30 o
   5   1  22        2.24        2.55      1.88 o
   6   1  22        0.37       -1.36      2.35 o
   7   1  22        2.13        7.05      3.56 o
   8   1  22        0.61       -1.35      4.10 o
  -8   2  22       47.24       63.76      8.12 o
  -7   2  22        2.35        1.43      3.79 o
  -6   2  22        8.50       12.71      2.52 o
  -5   2  22       74.32       58.67      3.41 o
  -4   2  22       68.52       59.80      4.26 o
  -3   2  22      464.83      433.00      7.65 o
  -2   2  22      967.75      937.94     16.26 o
  -1   2  22        9.98        7.88      2.09 o
   0   2  22      531.14      500.63      8.92 o
   1   2  22       12.35       14.24      1.85 o
   2   2  22        0.05        2.00      1.60 o
   3   2  22        5.99        5.26      1.77 o
   4   2  22       59.28       68.60      4.04 o
   5   2  22        4.86        7.56      2.26 o
   6   2  22        0.64        2.77      2.68 o
   7   2  22        4.29       13.55      3.87 o
   8   2  22        0.93        2.98      4.07 o
  -8   3  22       26.43       36.32      7.73 o
  -7   3  22        5.44        6.05      4.43 o
  -6   3  22        0.95        4.71      4.15 o
  -5   3  22        2.53       -2.27      2.56 o
  -4   3  22      117.41       95.42      6.77 o
  -3   3  22       34.77       19.93      2.74 o
  -2   3  22        1.55        1.69      2.54 o
  -1   3  22       94.48       96.46      4.01 o
   0   3  22      171.17      194.47      4.37 o
   1   3  22        8.11        9.24      2.09 o
   2   3  22       51.73       62.13      3.25 o
   3   3  22        5.19        3.39      1.69 o
   4   3  22        2.76        5.43      2.05 o
   5   3  22       12.53       11.67      2.68 o
   6   3  22        1.74        3.08      2.54 o
   7   3  22        9.93        3.48      6.57 o
   8   3  22       22.24       29.37      8.89 o
  -8   4  22        7.34       -5.41      5.80 o
  -7   4  22        0.01       -4.15      4.15 o
  -6   4  22       30.45       46.20      5.85 o
  -5   4  22        0.07        1.30      3.50 o
  -4   4  22      114.34      103.13      6.96 o
  -3   4  22       95.13       96.00      4.68 o
  -2   4  22       54.57       57.73      3.35 o
  -1   4  22       41.57       37.00      3.49 o
   0   4  22       16.44        9.05      2.65 o
   1   4  22      299.83      279.86      7.84 o
   2   4  22       94.10      121.18      5.26 o
   3   4  22      218.31      203.51      5.89 o
   4   4  22       60.06       60.06      3.94 o
   5   4  22        9.39       13.13      3.79 o
   6   4  22        2.96        6.01      3.63 o
   7   4  22        2.94        6.33      4.55 o
  -7   5  22        9.50        6.97      5.20 o
  -6   5  22        8.50        5.84      4.56 o
  -5   5  22        4.14        5.02      7.34 o
  -4   5  22       54.20       81.65      6.86 o
  -3   5  22       12.62       12.34      4.13 o
  -2   5  22       34.46       35.31      3.06 o
  -1   5  22       38.24       44.31      3.23 o
   0   5  22      363.79      355.82     18.63 o
   1   5  22      266.60      251.92      9.77 o
   2   5  22       76.56       67.86      5.61 o
   3   5  22      145.52      133.94      5.66 o
   4   5  22       20.27       23.96      5.00 o
   5   5  22       35.09       35.07      5.85 o
   6   5  22       35.60       38.64      7.73 o
   7   5  22       11.29       19.40      5.38 o
  -7   6  22        0.53       -2.00      5.08 o
  -6   6  22        0.64       -4.27      4.27 o
  -5   6  22       43.32       55.65     11.21 o
  -4   6  22       53.21       55.17      5.28 o
  -3   6  22        2.07        0.44      3.21 o
  -2   6  22       20.61       11.43      3.75 o
  -1   6  22       71.90       94.54     11.97 o
   0   6  22       96.41       88.54     16.95 o
   1   6  22      234.58      251.96     10.39 o
   2   6  22        6.66       10.02      4.29 o
   3   6  22      153.48      156.80      9.99 o
   4   6  22        0.19        3.27      6.57 o
   5   6  22        1.96        4.25      5.02 o
   6   6  22        2.53        6.57      5.80 o
  -6   7  22      101.71       94.68     14.30 o
  -5   7  22       15.78       15.84      9.66 o
  -4   7  22       75.60       55.89      7.78 o
  -3   7  22        2.38        4.18      6.76 o
  -2   7  22        6.24        9.94      3.79 o
  -1   7  22       51.53       64.10      6.82 o
   0   7  22        1.61       -4.04      4.41 o
   1   7  22        1.65       -2.45      2.93 o
   2   7  22       98.40      102.70      6.52 o
   3   7  22       45.14       47.53     11.98 o
   4   7  22        1.81       -4.25      4.25 o
   5   7  22        0.47       -3.48      5.41 o
   6   7  22       17.33        9.27      6.96 o
  -5   8  22       21.04       15.84     10.82 o
  -4   8  22       21.05       28.98     10.43 o
  -3   8  22       18.45       31.11      5.12 o
  -2   8  22        4.62        3.80      3.60 o
  -1   8  22      155.32      161.48     17.87 o
   0   8  22       23.09       38.27     10.56 o
   1   8  22       98.42      113.37      7.11 o
   2   8  22       10.06        5.97      6.06 o
   3   8  22        0.26        3.86      5.02 o
   4   8  22        1.58       -2.32      5.02 o
  -3   9  22       25.33       24.73     10.43 o
  -2   9  22        6.88        1.19     11.01 o
  -1   9  22        2.76        1.72      4.27 o
   0   9  22       22.65       28.39      6.04 o
   1   9  22       16.20       11.86      4.92 o
   2   9  22       29.01       23.57      7.34 o
   3   9  22       30.89       29.76      8.50 o
  -2  10  22        0.01       -3.01      4.50 o
  -1  10  22       14.19       23.44      6.21 o
   0  10  22        0.53        1.78      5.99 o
   1  10  22       94.88       99.38      8.88 o
  -8   1  23        0.25       -1.46      3.13 o
  -7   1  23        0.47       -1.62      2.68 o
  -6   1  23       10.06       11.23      3.80 o
  -5   1  23       15.35       16.60      2.67 o
  -4   1  23        5.37        1.46      2.59 o
  -3   1  23       55.06       56.88      3.47 o
  -2   1  23        3.54        1.59      1.71 o
  -1   1  23      186.33      205.97      5.01 o
   0   1  23        0.05        2.68      1.63 o
   1   1  23     1831.53     1749.37     18.31 o
   2   1  23       33.83       38.40      2.33 o
   3   1  23       51.19       51.44      2.62 o
   4   1  23      148.98      150.72      4.47 o
   5   1  23        1.13       -0.11      1.93 o
   6   1  23       16.20       18.22      3.10 o
   7   1  23       21.77       29.86      5.71 o
   8   1  23        6.54        2.32      5.41 o
  -8   2  23       16.47       13.14      6.18 o
  -7   2  23        0.73       -0.17      5.80 o
  -6   2  23       59.77       71.52      5.38 o
  -5   2  23      144.07      147.80      5.30 o
  -4   2  23       19.19       21.60      2.89 o
  -3   2  23        6.03        6.00      2.18 o
  -2   2  23        9.97       14.55      1.80 o
  -1   2  23        8.10        8.42      2.32 o
   0   2  23       39.22       48.01      3.57 o
   1   2  23      164.63      155.38      4.18 o
   2   2  23       52.04       38.06      2.50 o
   3   2  23        0.79       -1.28      1.75 o
   4   2  23       75.13       78.93      3.70 o
   5   2  23       49.98       51.73      3.25 o
   6   2  23        6.14        8.76      2.73 o
   7   2  23        1.07        5.54      3.99 o
   8   2  23        3.76       -0.35      4.07 o
  -8   3  23       28.42       56.81      8.50 o
  -7   3  23      124.05      152.22      9.10 o
  -6   3  23        1.41       -0.06      6.38 o
  -5   3  23        5.27        2.34      2.86 o
  -4   3  23       76.69       77.21     12.95 o
  -3   3  23      113.09       89.15      5.55 o
  -2   3  23       23.01       13.33      2.15 o
  -1   3  23       70.03       68.13      3.57 o
   0   3  23       98.21      106.56      4.01 o
   1   3  23       82.85       74.37      3.35 o
   2   3  23        0.74       -1.35      1.89 o
   3   3  23       23.36       26.62      2.90 o
   4   3  23        0.92       -2.00      2.00 o
   5   3  23       81.77       90.08      4.48 o
   6   3  23        4.24        2.29      2.63 o
   7   3  23       14.46       21.64      7.34 o
  -8   4  23        0.01        0.39      6.18 o
  -7   4  23        1.02       -3.16      4.21 o
  -6   4  23       23.93       10.87      7.34 o
  -5   4  23        0.83       -1.63      3.43 o
  -4   4  23        0.59       -2.32      3.22 o
  -3   4  23       48.14       45.04      3.77 o
  -2   4  23        0.47        5.08      2.04 o
  -1   4  23        1.24        5.45      2.49 o
   0   4  23        2.07        0.75      2.39 o
   1   4  23        2.60        2.53      2.94 o
   2   4  23       88.61      100.97      5.66 o
   3   4  23       45.24       41.26      3.89 o
   4   4  23        0.85        2.83      2.47 o
   5   4  23       34.28       30.41      7.13 o
   6   4  23       59.04       69.61      8.89 o
   7   4  23        3.00        5.84      4.62 o
  -7   5  23       46.10       48.82      7.05 o
  -6   5  23        6.02       -1.11      4.15 o
  -5   5  23       49.81       44.83     10.05 o
  -4   5  23        5.45        2.27      3.68 o
  -3   5  23       77.18       86.12      5.69 o
  -2   5  23       25.34       33.38      4.59 o
  -1   5  23       22.39       22.56      4.09 o
   0   5  23      479.05      452.80     12.38 o
   1   5  23      113.85      106.99      6.48 o
   2   5  23        3.64       -1.24      2.76 o
   3   5  23        0.07        3.59      3.08 o
   4   5  23        0.01        2.78      3.86 o
   5   5  23       99.70       91.89      7.98 o
   6   5  23        8.07       22.03      7.34 o
   7   5  23        0.65       -1.26      5.22 o
  -7   6  23       54.21       66.11      7.86 o
  -6   6  23        1.73        4.64      4.92 o
  -5   6  23       12.51       13.53      8.89 o
  -4   6  23      244.87      258.03      9.78 o
  -3   6  23       42.00       46.90      5.04 o
  -2   6  23       79.16       84.21      5.84 o
  -1   6  23        1.73        2.04      3.44 o
   0   6  23        6.26        3.55      4.81 o
   1   6  23        0.19        5.43      3.55 o
   2   6  23       11.43       18.12      5.20 o
   3   6  23      128.66      135.35      6.97 o
   4   6  23        8.72       12.87      4.79 o
   5   6  23        0.12       11.59      5.80 o
   6   6  23        0.21        4.25      6.18 o
  -6   7  23        0.16       -4.25      9.27 o
  -5   7  23        0.01       -6.57      7.73 o
  -4   7  23        5.45       -0.93      5.66 o
  -3   7  23      186.90      179.14      8.45 o
  -2   7  23       29.15       36.32      4.87 o
  -1   7  23       10.65       16.06      6.23 o
   0   7  23        4.13        1.81      3.24 o
   1   7  23        0.10       -3.00      3.00 o
   2   7  23        0.06       -0.69      3.40 o
   3   7  23        2.74        1.88      3.98 o
   4   7  23        2.60        1.16      5.41 o
   5   7  23        8.70       12.37      6.57 o
  -4   8  23       13.89        5.41      9.66 o
  -3   8  23       40.41       51.61     11.98 o
  -2   8  23        6.66        4.21      4.47 o
  -1   8  23        3.29        3.37      3.86 o
   0   8  23        1.81       -0.37      3.79 o
   1   8  23       54.58       53.67      5.82 o
   2   8  23        0.56        2.58      4.50 o
   3   8  23        1.31       -1.16      5.41 o
   4   8  23       10.73        6.18      6.18 o
  -3   9  23       19.37        4.64      8.89 o
  -2   9  23        1.33       -3.97      8.69 o
  -1   9  23       24.34       18.61      5.99 o
   0   9  23       20.90       13.64      5.28 o
   1   9  23        9.55        9.32      5.41 o
   2   9  23      166.28      159.22     14.69 o
  -2  10  23        0.54        4.64      6.57 o
  -1  10  23        4.02       -3.52      4.37 o
   0  10  23       23.26       17.07      5.76 o
   1  10  23        0.18       -5.41      7.73 o
  -8   0  24        1.93        3.48      5.02 o
  -7   0  24        7.28        0.39      4.64 o
  -6   0  24        1.25       -0.93      3.22 o
  -5   0  24       19.07       20.62      4.83 o
  -4   0  24      119.93      131.09      6.87 o
  -3   0  24      189.41      180.51      6.36 o
  -2   0  24        2.10       -3.04      3.13 o
  -1   0  24     1278.54     1236.67     27.98 o
   0   0  24      364.61      319.05      9.09 o
   1   0  24     1591.07     1607.13     24.26 o
   2   0  24       14.76        7.78      2.59 o
   3   0  24       98.49       85.70      4.90 o
   4   0  24        3.40        4.63      2.78 o
   5   0  24        5.03        3.93      2.94 o
   6   0  24       44.11       49.93      6.21 o
   7   0  24       15.37       16.23      6.96 o
  -8   1  24        7.46        4.54      3.24 o
  -7   1  24        2.78        1.30      2.70 o
  -6   1  24        1.49        0.43      2.34 o
  -5   1  24        1.57        1.92      2.14 o
  -4   1  24      156.52      133.37      4.78 o
  -3   1  24       62.92       47.80      3.33 o
  -2   1  24       19.99       22.09      2.98 o
  -1   1  24      572.29      579.78     10.08 o
   0   1  24      336.89      321.01      5.85 o
   1   1  24       16.35       37.41      4.94 o
   2   1  24       15.11       18.88      2.01 o
   3   1  24        0.01       -0.69      1.63 o
   4   1  24       16.26       16.69      2.31 o
   5   1  24       46.11       38.89      2.90 o
   6   1  24        2.75        0.25      2.58 o
   7   1  24       12.14       12.17      5.60 o
  -8   2  24        0.10        1.93      5.41 o
  -7   2  24        6.90        1.06      4.27 o
  -6   2  24       64.47       59.64      5.93 o
  -5   2  24       13.06       17.18      2.46 o
  -4   2  24        0.67       -0.12      2.10 o
  -3   2  24        4.42        1.36      1.85 o
  -2   2  24      165.72      170.69      4.31 o
  -1   2  24      101.65       92.69      4.02 o
   0   2  24      476.53      463.27      9.82 o
   1   2  24      308.62      290.43      5.69 o
   2   2  24      142.96      134.56      3.98 o
   3   2  24       75.19       66.22      3.24 o
   4   2  24        9.49        7.43      2.28 o
   5   2  24        5.74        7.10      2.39 o
   6   2  24        7.40        7.41      2.76 o
   7   2  24       22.78       21.93      4.73 o
  -8   3  24       45.96       56.42      8.89 o
  -7   3  24       14.24        8.83     10.43 o
  -6   3  24       64.46       60.93      7.92 o
  -5   3  24       23.40       29.27      3.85 o
  -4   3  24        0.37        1.66      3.43 o
  -3   3  24      129.25      150.15      6.98 o
  -2   3  24      320.63      326.10      6.66 o
  -1   3  24       42.21       36.61      3.00 o
   0   3  24      223.22      208.97      5.38 o
   1   3  24       24.89       21.04      4.00 o
   2   3  24      185.79      188.70      6.64 o
   3   3  24       85.45       97.18      4.38 o
   4   3  24        9.09        4.56      2.16 o
   5   3  24       40.70       45.38      3.65 o
   6   3  24        0.35        3.96      2.73 o
   7   3  24        2.30        6.96      6.96 o
  -7   4  24        0.61       -1.22      4.55 o
  -6   4  24        0.25       -0.74      4.36 o
  -5   4  24       19.23       11.62      4.36 o
  -4   4  24        4.33       -3.28      3.28 o
  -3   4  24      149.92      148.75      7.15 o
  -2   4  24      108.95      106.74      4.45 o
  -1   4  24       51.29       50.93      4.11 o
   0   4  24        1.10       -2.62      2.62 o
   1   4  24       45.43       34.43      4.19 o
   2   4  24      388.74      376.88     10.92 o
   3   4  24        0.14        1.55      2.73 o
   4   4  24        0.20       -0.84      3.35 o
   5   4  24        8.11        7.53      3.64 o
   6   4  24        1.57        2.19      3.99 o
   7   4  24       42.48       45.44      6.49 o
  -7   5  24       42.45       53.34      7.22 o
  -6   5  24        2.87       -2.03      4.36 o
  -5   5  24        2.07       -4.25      6.96 o
  -4   5  24        0.43        2.55      3.51 o
  -3   5  24        6.10        8.54      3.56 o
  -2   5  24       27.58       26.21      4.24 o
  -1   5  24      412.73      442.16     12.47 o
   0   5  24       43.77       34.67      5.76 o
   1   5  24       74.94       81.14      5.61 o
   2   5  24      182.23      179.68      7.77 o
   3   5  24        3.20        3.58      3.12 o
   4   5  24       23.59       38.33      5.94 o
   5   5  24       17.73       14.99      5.00 o
   6   5  24       69.19       78.06     10.05 o
  -6   6  24        0.80        2.86      5.14 o
  -5   6  24        2.67       -6.57      6.57 o
  -4   6  24      101.63      105.52     11.20 o
  -3   6  24      299.63      299.87     10.51 o
  -2   6  24        1.05        4.43      3.51 o
  -1   6  24       36.35       34.75      4.77 o
   0   6  24       12.38       15.80      4.36 o
   1   6  24        2.03        0.62      3.41 o
   2   6  24       10.66       16.42      3.98 o
   3   6  24        0.16        1.49      4.84 o
   4   6  24       48.61       62.92     10.63 o
   5   6  24       59.29       53.72      9.27 o
   6   6  24        0.58        3.48      5.80 o
  -5   7  24        1.68        0.39      9.27 o
  -4   7  24        2.19        2.70      8.50 o
  -3   7  24       26.45       41.56      5.30 o
  -2   7  24        1.22        4.01      3.44 o
  -1   7  24       46.09       51.88      5.48 o
   0   7  24        9.65       12.22      4.95 o
   1   7  24       13.52       14.68      4.26 o
   2   7  24       42.02       43.20      5.85 o
   3   7  24       16.34       18.55      6.96 o
   4   7  24        1.54        5.41      5.80 o
   5   7  24        8.89       18.94      6.96 o
  -4   8  24        0.60        8.11      9.27 o
  -3   8  24        0.31        6.60      4.86 o
  -2   8  24       40.65       47.65      6.68 o
  -1   8  24      109.01      135.14     25.70 o
   0   8  24      134.20      144.19      9.52 o
   1   8  24       85.00       83.57      7.64 o
   2   8  24       60.99       80.41      7.65 o
   3   8  24       61.74       65.31     10.43 o
  -2   9  24       36.08       37.58      6.87 o
  -1   9  24       22.23       13.25      5.56 o
   0   9  24        0.11       -4.55      4.55 o
   1   9  24        0.05        0.56      4.79 o
   2   9  24        4.96       10.82      6.96 o
  -1  10  24       60.36       72.65     10.82 o
   0  10  24       10.76       18.16     10.05 o
   1  10  24        3.63       -0.39      8.50 o
  -8   1  25        0.69        1.55      3.34 o
  -7   1  25       15.52       15.10      3.43 o
  -6   1  25       13.63       17.14      2.91 o
  -5   1  25       40.04       47.94      3.40 o
  -4   1  25        0.64       -0.49      1.94 o
  -3   1  25       58.54       49.60      3.44 o
  -2   1  25       43.96       55.83      4.41 o
  -1   1  25        4.26       12.01      3.03 o
   0   1  25       28.32       36.82      2.70 o
   1   1  25        4.65        5.83      1.96 o
   2   1  25       56.40       44.86      2.65 o
   3   1  25      169.88      157.19      4.92 o
   4   1  25       25.49       26.73      2.88 o
   5   1  25        6.81       -1.56      2.14 o
   6   1  25        1.13        0.05      2.78 o
   7   1  25        0.01        4.84      4.35 o
  -8   2  25        0.01        0.00      5.41 o
  -7   2  25       38.59       34.24      5.56 o
  -6   2  25        1.48        2.70      3.86 o
  -5   2  25        1.37        3.28      2.09 o
  -4   2  25       38.53       31.52      3.19 o
  -3   2  25       18.65       14.06      2.53 o
  -2   2  25       54.77       53.81      3.04 o
  -1   2  25        3.52        4.08      2.07 o
   0   2  25       74.92       67.88      4.01 o
   1   2  25      117.11      125.46      4.13 o
   2   2  25       27.59       38.32      2.80 o
   3   2  25       26.11       23.35      2.70 o
   4   2  25       14.24       12.93      2.46 o
   5   2  25        0.46       -1.73      2.47 o
   6   2  25       22.39       28.73      3.65 o
   7   2  25       17.13       26.53      7.15 o
  -7   3  25        0.36        2.06      4.56 o
  -6   3  25        0.39        4.08      4.07 o
  -5   3  25        5.81        5.76      3.20 o
  -4   3  25       10.97        5.12      4.64 o
  -3   3  25        2.02        1.21      2.90 o
  -2   3  25      326.15      324.55      7.44 o
  -1   3  25       10.63        4.23      2.29 o
   0   3  25       36.44       34.73      5.10 o
   1   3  25      209.79      213.20      9.48 o
   2   3  25      146.27      150.97      5.70 o
   3   3  25        2.11       -0.76      2.22 o
   4   3  25        9.00        6.17      2.38 o
   5   3  25       12.50        7.79      2.84 o
   6   3  25        5.56        2.70      2.97 o
   7   3  25       31.27       30.53      8.89 o
  -7   4  25       28.52       27.62      6.21 o
  -6   4  25       18.36       30.34      5.76 o
  -5   4  25        3.06        5.83      4.36 o
  -4   4  25       42.36       36.16      4.69 o
  -3   4  25        6.27        9.98      3.51 o
  -2   4  25       57.36       75.76      4.02 o
  -1   4  25       64.53       75.91      4.68 o
   0   4  25       31.95       37.57      9.09 o
   1   4  25       27.69       32.26      4.12 o
   2   4  25      211.17      231.78      8.46 o
   3   4  25        0.00        4.00      3.77 o
   4   4  25       10.35        9.61      2.94 o
   5   4  25        2.82        5.70      3.51 o
   6   4  25        2.31       11.21      7.73 o
  -7   5  25       13.32       17.73      6.04 o
  -6   5  25        1.43       -5.02      5.02 o
  -5   5  25        1.55        5.02      8.11 o
  -4   5  25        0.00        0.44      3.37 o
  -3   5  25        0.49        0.56      3.31 o
  -2   5  25        2.81       -0.94      3.24 o
  -1   5  25        8.10       13.13      3.75 o
   0   5  25       32.74       21.64      6.65 o
   1   5  25        0.42        1.76      3.23 o
   2   5  25       28.67       30.53      4.43 o
   3   5  25       12.80       15.55      3.52 o
   4   5  25       24.36       23.04      5.36 o
   5   5  25       13.51       28.60      7.34 o
   6   5  25       17.89       35.17      7.73 o
  -6   6  25       21.87       20.81      6.38 o
  -5   6  25       43.45       32.07     10.43 o
  -4   6  25       11.47       12.01      5.64 o
  -3   6  25      109.25      100.11      6.92 o
  -2   6  25      122.62      130.15     10.82 o
  -1   6  25        4.56        5.21      3.69 o
   0   6  25       50.65       43.42     10.05 o
   1   6  25       95.89       80.66      7.44 o
   2   6  25        4.57       12.99      3.98 o
   3   6  25        8.79       11.82      3.79 o
   4   6  25       39.36       31.69      7.73 o
   5   6  25        0.14        2.70      5.80 o
  -5   7  25       45.44       45.21     11.98 o
  -4   7  25       20.38       31.30     10.43 o
  -3   7  25       30.60       35.36      5.22 o
  -2   7  25       23.66       29.50      5.04 o
  -1   7  25       74.88       75.31      6.35 o
   0   7  25        4.04        6.76      5.87 o
   1   7  25        1.42       -0.44      4.29 o
   2   7  25       29.10       23.24      4.57 o
   3   7  25       19.56       14.30      6.57 o
   4   7  25        0.06       -4.25      5.80 o
  -3   8  25       27.00       30.78      8.50 o
  -2   8  25       23.36       32.86      7.15 o
  -1   8  25       21.30       22.27      6.04 o
   0   8  25       47.92       51.14     10.82 o
   1   8  25        3.19        2.23      4.83 o
   2   8  25       59.28       57.59      8.12 o
   3   8  25       24.27       35.94      8.89 o
  -2   9  25        3.06        6.48      5.02 o
  -1   9  25       28.58       34.67      6.68 o
   0   9  25        7.14        4.54      5.00 o
   1   9  25       39.96       28.30      7.34 o
  -7   0  26       10.71        8.50      5.02 o
  -6   0  26       11.75       13.68      3.90 o
  -5   0  26       42.49       36.35     11.01 o
  -4   0  26       17.93       14.25      3.62 o
  -3   0  26      156.65      180.87      7.89 o
  -2   0  26      155.14      123.29     10.82 o
  -1   0  26      132.77      132.99     10.43 o
   0   0  26      108.47      107.24      5.32 o
   1   0  26      249.10      250.05      9.60 o
   2   0  26        0.10        2.83      2.36 o
   3   0  26        4.46        6.37      2.95 o
   4   0  26       21.12       11.67      3.33 o
   5   0  26       91.89       68.74      5.39 o
   6   0  26      127.59      102.53      7.98 o
   7   0  26       17.11       15.07      6.57 o
  -7   1  26        1.04        4.64      4.83 o
  -6   1  26       36.55       35.80      3.40 o
  -5   1  26       74.82       86.10      4.26 o
  -4   1  26        0.68        1.76      2.03 o
  -3   1  26       24.18       21.20      2.80 o
  -2   1  26        1.75        2.61      2.31 o
  -1   1  26       18.78       18.12      3.00 o
   0   1  26       49.00       43.66      2.86 o
   1   1  26       34.11       29.96      2.62 o
   2   1  26       34.42       28.03      2.49 o
   3   1  26       64.29       59.21      3.47 o
   4   1  26       34.78       41.60      5.20 o
   5   1  26        9.36       11.06      2.69 o
   6   1  26        0.08        1.52      2.82 o
   7   1  26        6.68        7.30      4.62 o
  -7   2  26        1.85       -0.10      4.18 o
  -6   2  26       16.26       17.29      4.72 o
  -5   2  26        0.03       -1.72      1.97 o
  -4   2  26        0.32       -2.06      2.06 o
  -3   2  26      160.39      151.56      7.54 o
  -2   2  26        3.51        0.85      2.62 o
  -1   2  26      106.66      100.03      4.62 o
   0   2  26       19.11       26.33      2.82 o
   1   2  26       19.48       31.08      3.34 o
   2   2  26       21.21       17.67      2.69 o
   3   2  26        0.73       -1.76      1.91 o
   4   2  26       21.09       20.26      2.74 o
   5   2  26        0.20       -1.42      2.44 o
   6   2  26        0.27       -0.37      2.84 o
   7   2  26        1.96        4.18      5.22 o
  -7   3  26        0.01       -4.17      5.60 o
  -6   3  26       45.54       56.45      6.31 o
  -5   3  26       16.67       12.63      3.48 o
  -4   3  26       41.38       43.28      4.81 o
  -3   3  26        3.46        2.75      3.29 o
  -2   3  26      116.30      114.12      8.17 o
  -1   3  26       30.23       22.97      2.82 o
   0   3  26        4.06        3.29      1.64 o
   1   3  26        0.76        0.67      2.36 o
   2   3  26       23.52       27.69      3.49 o
   3   3  26        0.43       -1.48      2.42 o
   4   3  26       20.11       25.11      3.38 o
   5   3  26        4.45        2.06      2.62 o
   6   3  26       20.16       32.17     12.37 o
  -7   4  26        4.82       -4.06      4.72 o
  -6   4  26        6.59        7.76      7.15 o
  -5   4  26        0.39       -1.93      3.86 o
  -4   4  26        5.57        1.57      3.35 o
  -3   4  26       10.24        8.95      3.58 o
  -2   4  26        0.11        2.74      3.18 o
  -1   4  26       28.15       36.77      4.54 o
   0   4  26      132.04      119.39      7.91 o
   1   4  26        0.02       -0.17      2.98 o
   2   4  26        8.91        7.40      3.33 o
   3   4  26       39.00       33.93      4.31 o
   4   4  26        1.53        0.24      2.62 o
   5   4  26        0.54        1.09      3.40 o
   6   4  26        7.72        5.41      7.73 o
  -6   5  26        0.01        3.38      5.00 o
  -5   5  26        7.28        8.89      8.50 o
  -4   5  26       24.72       24.48      4.59 o
  -3   5  26       12.68       11.63      3.89 o
  -2   5  26        2.06        3.95      3.51 o
  -1   5  26        0.62        1.79      3.48 o
   0   5  26       19.31       20.16      5.81 o
   1   5  26       57.95       65.33      5.52 o
   2   5  26       25.88       33.19      4.43 o
   3   5  26        0.17        0.90      3.17 o
   4   5  26        5.85        1.52      4.27 o
   5   5  26       12.75       11.59      6.18 o
   6   5  26       13.73       33.62      8.12 o
  -6   6  26        3.78        3.48      6.57 o
  -5   6  26        0.47        2.32      8.89 o
  -4   6  26       14.74       12.04      4.30 o
  -3   6  26        2.40       11.43      4.43 o
  -2   6  26        1.69       -0.94      5.50 o
  -1   6  26       17.01       13.94      4.15 o
   0   6  26        0.62        0.49      3.46 o
   1   6  26       35.50       43.55      5.07 o
   2   6  26      127.18      126.87      7.25 o
   3   6  26        3.24        4.18      3.56 o
   4   6  26        5.14       13.52      6.57 o
   5   6  26        0.69        1.93      5.80 o
  -4   7  26        6.43       -7.73      8.12 o
  -3   7  26       58.26       56.39     11.79 o
  -2   7  26      175.92      167.14      8.59 o
  -1   7  26       29.66       32.11      5.22 o
   0   7  26       33.07       22.51      7.35 o
   1   7  26       89.89       82.90      8.52 o
   2   7  26        0.43        3.35      8.50 o
   3   7  26        4.79        1.93      5.41 o
   4   7  26        2.60        3.09      6.18 o
  -3   8  26        0.00       -4.72      4.72 o
  -2   8  26       10.38        9.14      5.48 o
  -1   8  26       14.06        8.00     10.43 o
   0   8  26       14.75       20.96      8.69 o
   1   8  26       19.71        6.71      5.01 o
   2   8  26        8.17        3.75      4.73 o
  -2   9  26       31.54       38.64      8.89 o
  -1   9  26       16.07        9.44      5.60 o
   0   9  26        0.11       -7.15      7.15 o
   1   9  26        0.34       -7.34      7.34 o
  -7   1  27        0.41        2.21      3.24 o
  -6   1  27       10.38       17.27      2.95 o
  -5   1  27       19.86       19.96      2.96 o
  -4   1  27       10.54        7.68      2.62 o
  -3   1  27       24.95       27.78      3.33 o
  -2   1  27      324.80      325.23      7.21 o
  -1   1  27      207.65      213.59      7.72 o
   0   1  27        0.00        1.37      2.13 o
   1   1  27        1.12       -0.58      1.85 o
   2   1  27        0.61        0.27      1.86 o
   3   1  27       88.29      100.61      4.34 o
   4   1  27       22.86       27.31      3.13 o
   5   1  27       29.44       34.72      3.41 o
   6   1  27        0.46        3.16      3.63 o
   7   1  27        4.79        0.48      4.35 o
  -7   2  27        0.85        1.93      4.36 o
  -6   2  27       22.70       24.47     10.43 o
  -5   2  27        4.72        5.70      2.24 o
  -4   2  27       13.88        9.44      4.02 o
  -3   2  27        8.01       13.87      2.40 o
  -2   2  27        4.48        4.36      2.15 o
  -1   2  27        2.22        3.04      2.01 o
   0   2  27       44.18       41.07      4.92 o
   1   2  27       98.06      103.52      4.97 o
   2   2  27       56.84       52.95      3.46 o
   3   2  27        0.15        0.39      2.27 o
   4   2  27       14.96       17.28      2.78 o
   5   2  27        7.19       11.19      3.18 o
   6   2  27       16.45       16.66      3.84 o
  -7   3  27        2.96       -1.29      5.80 o
  -6   3  27        9.44       14.08      4.92 o
  -5   3  27        0.00       -1.52      3.65 o
  -4   3  27        7.34        3.81      3.99 o
  -3   3  27        0.80        0.81      3.00 o
  -2   3  27      114.64      127.83      6.66 o
  -1   3  27       22.51       23.33      3.47 o
   0   3  27        2.07        0.37      1.66 o
   1   3  27       21.08       21.51      3.42 o
   2   3  27        7.64        8.86      2.89 o
   3   3  27       26.79       28.99      3.55 o
   4   3  27        0.09       -1.74      2.51 o
   5   3  27        0.01        2.43      3.42 o
   6   3  27        2.54        3.14      4.15 o
  -6   4  27        8.53        3.45      4.92 o
  -5   4  27        0.07       -1.88      3.98 o
  -4   4  27        0.83       -4.63      4.63 o
  -3   4  27        1.69       -0.05      3.40 o
  -2   4  27       93.65       96.27      7.66 o
  -1   4  27      200.01      199.57      8.24 o
   0   4  27        2.22       -0.31      3.06 o
   1   4  27       79.25       81.60      6.75 o
   2   4  27        9.45        6.85      3.39 o
   3   4  27       22.84       23.80      4.12 o
   4   4  27        0.47        6.24      2.85 o
   5   4  27       18.76       24.86      5.17 o
   6   4  27       10.82       11.03      4.83 o
  -6   5  27        5.15        0.43      5.11 o
  -5   5  27        3.94        5.80      8.11 o
  -4   5  27        5.98        8.72      3.84 o
  -3   5  27        3.24        1.17      3.42 o
  -2   5  27       65.22       63.25      7.62 o
  -1   5  27       81.50       72.02      8.41 o
   0   5  27        0.01       -3.06      3.06 o
   1   5  27        2.54        5.61      3.51 o
   2   5  27        1.38        2.68      3.44 o
   3   5  27        3.14        2.65      3.81 o
   4   5  27       10.25        5.80      5.41 o
   5   5  27        0.16       -1.93      5.02 o
  -5   6  27       26.70       29.76     10.43 o
  -4   6  27        0.00        0.13      4.21 o
  -3   6  27      146.05      157.37      8.21 o
  -2   6  27       23.36       29.67      6.26 o
  -1   6  27       13.60       17.05      4.47 o
   0   6  27       14.72       14.01      3.97 o
   1   6  27       17.66       23.58      4.51 o
   2   6  27        0.15       -2.53      3.13 o
   3   6  27       29.81       25.65      5.47 o
   4   6  27       55.20       67.63     10.43 o
  -4   7  27        2.20       -8.50      8.50 o
  -3   7  27       29.96       31.24      6.41 o
  -2   7  27       69.07       62.84      7.42 o
  -1   7  27       30.43       39.68      6.21 o
   0   7  27       40.42       54.99      6.77 o
   1   7  27        7.19        7.92      4.55 o
   2   7  27        0.29        0.61      4.23 o
   3   7  27        7.50        3.86      5.80 o
  -3   8  27       19.17       22.80      7.34 o
  -2   8  27       58.98       54.20      7.32 o
  -1   8  27       11.61       10.23      7.34 o
   0   8  27        8.09       17.48      5.83 o
   1   8  27       36.99       28.96      6.11 o
   2   8  27       58.00       59.90     10.82 o
  -1   9  27        0.80        3.48      6.18 o
   0   9  27        1.64        5.80      8.50 o
  -7   0  28        7.88        6.57      5.02 o
  -6   0  28        5.64        2.59      3.71 o
  -5   0  28        2.47       -0.30      6.18 o
  -4   0  28      228.78      229.11      9.36 o
  -3   0  28      182.18      180.83      8.26 o
  -2   0  28       11.61       12.37      6.18 o
  -1   0  28        1.65        1.59      3.68 o
   0   0  28      547.09      567.99     16.22 o
   1   0  28       46.00       38.12      5.05 o
   2   0  28       24.48       30.83      4.78 o
   3   0  28       46.94       39.98      5.32 o
   4   0  28        2.04        0.80      3.68 o
   5   0  28       81.06       81.59      6.83 o
   6   0  28       56.27       64.92      9.27 o
  -7   1  28        8.44       15.77      3.80 o
  -6   1  28       43.49       44.97      3.75 o
  -5   1  28        5.53        2.53      2.59 o
  -4   1  28        0.04        1.14      2.27 o
  -3   1  28        2.92        2.18      2.72 o
  -2   1  28       46.69       57.16      4.85 o
  -1   1  28      156.34      156.16      9.21 o
   0   1  28        1.19        4.56      2.25 o
   1   1  28        6.08        8.03      2.23 o
   2   1  28       48.36       52.41      3.57 o
   3   1  28       60.03       67.53      3.87 o
   4   1  28       10.17        9.52      2.75 o
   5   1  28        0.69       -0.05      2.45 o
   6   1  28        1.54       -0.11      4.35 o
  -7   2  28        0.35        3.37      6.38 o
  -6   2  28       10.58       16.30      4.83 o
  -5   2  28        0.56        4.38      3.25 o
  -4   2  28      108.73      130.63      5.02 o
  -3   2  28      125.62      122.00      4.36 o
  -2   2  28        3.32        4.32      2.25 o
  -1   2  28       19.44       18.17      2.50 o
   0   2  28        4.20        7.19      2.71 o
   1   2  28        4.52        2.81      2.60 o
   2   2  28        0.31        0.53      2.17 o
   3   2  28        9.62        7.61      2.56 o
   4   2  28        0.00       -2.21      2.21 o
   5   2  28        0.20       -3.01      3.01 o
   6   2  28       11.97       14.87      3.98 o
  -6   3  28        3.84        1.42      4.55 o
  -5   3  28       15.01       14.31      3.37 o
  -4   3  28        6.60        7.28      3.51 o
  -3   3  28       58.58       58.83      5.33 o
  -2   3  28        7.16       10.06      3.69 o
  -1   3  28        1.62        4.33      2.82 o
   0   3  28        0.84        1.20      1.72 o
   1   3  28       25.93       30.92      5.80 o
   2   3  28        7.56        4.10      2.96 o
   3   3  28       61.83       64.90      6.53 o
   4   3  28        2.00        0.43      2.71 o
   5   3  28       19.99       22.15      4.48 o
   6   3  28        0.02       -1.05      4.45 o
  -6   4  28        0.09       -0.77      4.50 o
  -5   4  28        0.72       -0.67      4.73 o
  -4   4  28       31.91       31.03      4.81 o
  -3   4  28        0.25       -1.76      3.17 o
  -2   4  28       20.33       25.83      4.43 o
  -1   4  28        1.97        2.95      7.53 o
   0   4  28        9.48        3.20      3.33 o
   1   4  28       13.84       20.65      3.98 o
   2   4  28        0.01       -2.80      2.80 o
   3   4  28        2.89        5.25      3.97 o
   4   4  28        5.04        9.50      3.84 o
   5   4  28        0.16       -0.01      4.35 o
  -6   5  28        5.09        4.64      6.96 o
  -5   5  28        0.06       -5.02      7.73 o
  -4   5  28        3.09        5.04      5.01 o
  -3   5  28        7.36        3.94      3.56 o
  -2   5  28       16.68       21.83      4.43 o
  -1   5  28       36.81       37.51      4.97 o
   0   5  28       15.65       10.43      5.46 o
   1   5  28       22.96       24.93      4.97 o
   2   5  28        8.87        8.13      3.61 o
   3   5  28        5.21        4.15      3.49 o
   4   5  28        0.07       -1.55      5.02 o
   5   5  28        5.54        3.86      5.80 o
  -4   6  28        4.57        1.62     12.17 o
  -3   6  28        3.23        1.42      4.36 o
  -2   6  28        6.85       12.94      4.30 o
  -1   6  28        0.03       -1.27      3.61 o
   0   6  28        1.23       -3.51      4.55 o
   1   6  28        0.16       -3.16      3.16 o
   2   6  28        0.04       -2.70      3.83 o
   3   6  28        5.52        4.06      4.10 o
   4   6  28        2.24        0.77      5.80 o
  -3   7  28       30.06       32.86      6.29 o
  -2   7  28       21.35       20.14      5.64 o
  -1   7  28       43.94       40.38      6.77 o
   0   7  28       79.66       80.53      7.78 o
   1   7  28       14.09       15.52      5.28 o
   2   7  28        8.87        5.78      4.50 o
  -3   8  28        1.48       -0.77      5.80 o
  -2   8  28       15.29       21.25      7.34 o
  -1   8  28       10.22        8.67     11.59 o
   0   8  28        2.97       -0.59      4.73 o
   1   8  28        2.99       -4.64      7.34 o
   2   8  28        0.03       -0.39      7.34 o
  -6   1  29        0.69        1.83      2.58 o
  -5   1  29       87.36       78.64      4.35 o
  -4   1  29        0.01        2.62      2.34 o
  -3   1  29        5.82       10.13      3.09 o
  -2   1  29        0.90        4.07      2.54 o
  -1   1  29        9.89       12.76      4.28 o
   0   1  29        0.43       -0.37      2.52 o
   1   1  29        1.88        1.27      2.55 o
   2   1  29      128.09      140.95      5.83 o
   3   1  29       46.14       55.81      4.20 o
   4   1  29        0.58       -1.20      2.59 o
   5   1  29        9.49       13.24      3.23 o
   6   1  29       28.55       26.74      7.15 o
  -6   2  29       52.22       62.82      6.96 o
  -5   2  29        9.54       14.51      3.83 o
  -4   2  29        6.52       10.12      4.26 o
  -3   2  29       20.60       27.47      2.79 o
  -2   2  29        7.25        3.30      2.26 o
  -1   2  29        5.40        7.02      2.30 o
   0   2  29        3.70        2.38      2.69 o
   1   2  29        1.11       -2.42      2.42 o
   2   2  29       13.93       16.00      2.84 o
   3   2  29        1.64        4.36      2.63 o
   4   2  29       30.12       32.99      3.42 o
   5   2  29       18.05       33.21      4.24 o
   6   2  29        8.07       13.27      3.71 o
  -6   3  29       13.23        8.49      8.31 o
  -5   3  29        4.09        6.61      3.24 o
  -4   3  29        7.24        1.44      3.40 o
  -3   3  29       28.76       33.73      4.77 o
  -2   3  29       14.21       14.46      3.87 o
  -1   3  29       70.63       63.46      7.31 o
   0   3  29        0.01       -1.73      1.73 o
   1   3  29       83.14       92.14      6.47 o
   2   3  29        0.21       -2.43      2.72 o
   3   3  29        0.05        2.25      2.82 o
   4   3  29        1.98        5.91      3.08 o
   5   3  29       14.22       17.43      5.32 o
  -6   4  29        1.86       -4.36      4.36 o
  -5   4  29       17.28       28.45      6.98 o
  -4   4  29        1.88       -2.48      3.24 o
  -3   4  29        8.87        7.01      3.90 o
  -2   4  29       24.06       30.19      9.21 o
  -1   4  29        3.54        2.03      6.13 o
   0   4  29        0.01       -3.06      3.06 o
   1   4  29        0.26        2.67      3.29 o
   2   4  29        0.32        1.91      3.73 o
   3   4  29        0.08       -0.44      3.25 o
   4   4  29        0.05       -0.93      4.64 o
   5   4  29        4.87        9.73      6.57 o
  -5   5  29        0.01       -1.55      7.73 o
  -4   5  29        0.53        5.12      4.73 o
  -3   5  29        0.30       -3.40      3.40 o
  -2   5  29        0.19       -2.61      3.37 o
  -1   5  29       37.25       30.48      5.00 o
   0   5  29        4.16        2.42      3.37 o
   1   5  29       13.96        8.80      3.84 o
   2   5  29        0.59        2.41      3.48 o
   3   5  29        0.04       -0.06      3.52 o
   4   5  29        0.27       -2.32      5.80 o
  -4   6  29       37.78       43.63      6.77 o
  -3   6  29        0.01       -3.79      3.79 o
  -2   6  29        2.01        1.93      5.22 o
  -1   6  29        1.98        0.17      3.55 o
   0   6  29       53.86       46.58      6.38 o
   1   6  29        0.49       -4.44      4.44 o
   2   6  29       15.55       13.41      4.62 o
   3   6  29       28.72       34.39      8.50 o
  -3   7  29        0.36       -3.48      6.18 o
  -2   7  29        7.52        0.90      4.83 o
  -1   7  29       13.50       14.08      5.56 o
   0   7  29        0.09       -2.37      5.02 o
   1   7  29        5.62       -0.35      4.64 o
   2   7  29       15.28       18.16      7.73 o
  -2   8  29       47.38       57.97      9.66 o
  -1   8  29        0.06        0.39      6.18 o
   0   8  29        0.70       -7.34      7.34 o
   1   8  29       13.82       18.16      9.27 o
  -6   0  30        3.65        6.57      4.18 o
  -5   0  30        6.40        9.04      3.86 o
  -4   0  30      144.07      174.43      8.35 o
  -3   0  30      181.97      180.51      8.35 o
  -2   0  30      105.24       88.11     10.05 o
  -1   0  30      132.26      135.23      8.33 o
   0   0  30        1.13        1.40      3.90 o
   1   0  30      200.05      224.78     10.22 o
   2   0  30       30.24       36.39      5.47 o
   3   0  30        0.59        1.91      3.90 o
   4   0  30       37.75       33.16      5.99 o
   5   0  30       49.33       65.30     10.05 o
  -6   1  30        0.00       -1.12      2.64 o
  -5   1  30       17.71       24.85      3.29 o
  -4   1  30        3.53        1.65      2.51 o
  -3   1  30       31.69       23.86      3.56 o
  -2   1  30       12.29       15.29      3.85 o
  -1   1  30        1.30       -2.95      2.95 o
   0   1  30       10.14       11.64      3.58 o
   1   1  30        7.30        8.13      2.98 o
   2   1  30       24.21       23.02      3.44 o
   3   1  30       11.29       14.22      3.22 o
   4   1  30        5.60        2.51      2.98 o
   5   1  30        7.83       10.69      3.31 o
  -6   2  30        1.81       -2.46      4.21 o
  -5   2  30       96.52      122.61      6.69 o
  -4   2  30        7.58       10.59      3.07 o
  -3   2  30       30.56       30.30      3.50 o
  -2   2  30        0.00        0.91      2.37 o
  -1   2  30       23.05       24.52      2.95 o
   0   2  30        2.24        2.96      2.88 o
   1   2  30        0.39        2.89      2.74 o
   2   2  30       16.72       21.69      3.11 o
   3   2  30       23.60       26.03      3.21 o
   4   2  30        0.01        1.75      2.69 o
   5   2  30        9.81       18.49      4.21 o
  -6   3  30        4.81        3.69      4.83 o
  -5   3  30        2.95        5.97      3.62 o
  -4   3  30        4.56        5.69      3.74 o
  -3   3  30        2.10        5.42      3.60 o
  -2   3  30        3.27        8.94      4.00 o
  -1   3  30       16.03       12.32      3.21 o
   0   3  30       38.91       55.15      4.37 o
   1   3  30        1.92        5.91      2.97 o
   2   3  30       20.85       26.01      3.76 o
   3   3  30      115.04      126.32      6.16 o
   4   3  30       25.78       34.40      4.14 o
   5   3  30        6.93       11.59      5.01 o
  -5   4  30        0.20       -0.94      4.64 o
  -4   4  30        3.77        2.62      5.49 o
  -3   4  30       17.80       18.39      4.43 o
  -2   4  30        4.33        2.07      3.61 o
  -1   4  30        1.54       -3.65      4.60 o
   0   4  30        4.01        2.15      3.28 o
   1   4  30        4.26        5.15      3.57 o
   2   4  30        1.92        2.72      3.29 o
   3   4  30        0.85       -2.09      3.12 o
   4   4  30       12.37       13.30      5.99 o
   5   4  30       13.31        8.93      8.69 o
  -4   5  30        0.18       -3.16      4.55 o
  -3   5  30       14.63       15.80      6.82 o
  -2   5  30        4.44        6.00      4.18 o
  -1   5  30       11.23       14.37      4.26 o
   0   5  30       11.00        8.54      3.89 o
   1   5  30        2.96        0.88      3.51 o
   2   5  30        0.02       -2.98      2.98 o
   3   5  30        4.76        4.93      4.50 o
  -3   6  30        2.12       -4.27      4.27 o
  -2   6  30        1.05       -1.45      9.47 o
  -1   6  30        0.06       -1.15      5.02 o
   0   6  30       15.12       20.13      5.38 o
   1   6  30        1.33       -3.09      5.99 o
   2   6  30        9.90        9.98      4.73 o
  -3   7  30        8.34        3.86      6.57 o
  -2   7  30       21.66       11.21      6.96 o
  -1   7  30       87.34      103.92     11.21 o
   0   7  30       34.10       41.56      6.77 o
   1   7  30        3.70       -4.64      6.96 o
   2   7  30        3.03        4.64      7.34 o
  -6   1  31        1.61       -1.00      2.70 o
  -5   1  31       97.86      109.38      5.03 o
  -4   1  31       68.22       68.09      5.94 o
  -3   1  31        0.17       -0.37      2.74 o
  -2   1  31        8.49        8.54      2.76 o
  -1   1  31       14.67        8.51      3.56 o
   0   1  31        0.01        1.56      3.19 o
   1   1  31       41.99       46.35      4.10 o
   2   1  31        3.64        4.55      2.88 o
   3   1  31        0.10        0.03      2.89 o
   4   1  31       40.14       39.87      4.05 o
   5   1  31       15.32       22.03      7.29 o
  -6   2  31       34.67       29.37      9.27 o
  -5   2  31        1.04        0.54      3.33 o
  -4   2  31       12.07       10.80      3.75 o
  -3   2  31        0.00        1.97      2.62 o
  -2   2  31       13.73       12.69      2.96 o
  -1   2  31        0.07       -2.28      2.28 o
   0   2  31        0.26        3.73      3.30 o
   1   2  31       14.96        9.82      3.62 o
   2   2  31       61.13       70.41      5.63 o
   3   2  31       32.43       46.81      4.22 o
   4   2  31        0.16        0.30      2.89 o
   5   2  31       15.37       18.85      4.26 o
  -5   3  31        4.76        1.99      3.59 o
  -4   3  31        6.25        3.14      4.62 o
  -3   3  31       10.48        4.32      4.45 o
  -2   3  31       54.81       59.92      5.67 o
  -1   3  31        5.27        7.53      3.08 o
   0   3  31       15.56       16.34      3.38 o
   1   3  31        0.90        0.05      1.98 o
   2   3  31       30.88       36.59      6.21 o
   3   3  31        0.04        3.72      3.31 o
   4   3  31        0.96        0.89      3.49 o
   5   3  31        0.31        2.32      5.41 o
  -5   4  31       11.21       10.82      6.57 o
  -4   4  31       15.09       21.05      4.52 o
  -3   4  31        2.49        5.99      3.75 o
  -2   4  31        0.15        1.44      3.58 o
  -1   4  31        0.00        2.09      3.46 o
   0   4  31       39.77       54.54      8.37 o
   1   4  31        7.27        9.66      4.03 o
   2   4  31       11.90       22.79      4.51 o
   3   4  31       10.35       11.59      5.41 o
   4   4  31        0.40        1.95      4.43 o
  -4   5  31        0.00       -5.41      5.41 o
  -3   5  31       42.41       39.72     12.17 o
  -2   5  31       14.84       11.25      4.19 o
  -1   5  31        7.52        4.98      3.87 o
   0   5  31       11.08        8.93      4.00 o
   1   5  31       10.14        5.72      3.52 o
   2   5  31        2.23       -2.77      3.95 o
   3   5  31        4.29       -2.70      4.10 o
  -3   6  31        0.01       -1.55      5.02 o
  -2   6  31       11.54        9.01      6.57 o
  -1   6  31       36.49       29.40      6.31 o
   0   6  31        6.18        4.14      4.78 o
   1   6  31       62.34       69.94      9.47 o
   2   6  31        2.85        9.27      6.96 o
  -2   7  31        2.98        0.77      6.18 o
   1   7  31       22.67       27.82      8.89 o
  -5   0  32      170.85      175.43      8.82 o
  -4   0  32       14.36       25.39      4.64 o
  -3   0  32       21.64       28.40      4.64 o
  -2   0  32       14.89       14.30      6.96 o
  -1   0  32       21.93       18.55      6.57 o
   0   0  32       28.80       18.48      6.38 o
   1   0  32       66.10       64.83      6.56 o
   2   0  32       10.50        8.08      4.78 o
   3   0  32        3.37        1.80      4.23 o
   4   0  32        7.19       10.10      4.78 o
   5   0  32        0.08        2.51      4.37 o
  -5   1  32        0.61       -0.46      2.70 o
  -4   1  32        7.40       13.54      3.79 o
  -3   1  32        3.98        6.23      3.04 o
  -2   1  32        4.26        1.97      2.76 o
  -1   1  32        2.58        1.23      3.27 o
   0   1  32        2.81        0.12      3.01 o
   1   1  32       39.59       42.01      4.10 o
   2   1  32       82.20       82.43      5.01 o
   3   1  32        2.09        3.72      3.07 o
   4   1  32        0.01        0.69      2.94 o
   5   1  32        1.28        2.70      6.18 o
  -5   2  32       34.30       46.69      5.12 o
  -4   2  32       36.52       40.02      4.70 o
  -3   2  32        2.56        7.49      2.78 o
  -2   2  32        1.84       -1.34      2.37 o
  -1   2  32        7.43        7.09      2.56 o
   0   2  32       40.11       42.82      4.98 o
   1   2  32        6.28        6.22      3.40 o
   2   2  32        0.00        2.13      3.78 o
   3   2  32        0.77       10.09      3.28 o
   4   2  32        0.82        1.90      2.92 o
  -5   3  32       30.93       34.62      5.60 o
  -4   3  32        6.76       -1.60      4.55 o
  -3   3  32        0.05       -3.43      3.43 o
  -2   3  32       72.71       89.92      7.91 o
  -1   3  32       23.40       29.42      4.53 o
   0   3  32        0.10        2.72      3.40 o
   1   3  32        0.29       -2.74      2.97 o
   2   3  32        6.73        8.35      3.34 o
   3   3  32       12.11        5.60      3.33 o
   4   3  32        0.06        0.63      3.48 o
  -4   4  32        1.69       -1.16      5.41 o
  -3   4  32        0.10       -2.72      3.44 o
  -2   4  32        0.73       -0.89      5.31 o
  -1   4  32        8.95        6.31      3.79 o
   0   4  32        2.94        0.75      3.48 o
   1   4  32        2.94        4.58      3.52 o
   2   4  32        6.10        5.17      3.66 o
   3   4  32        0.50       -0.58      4.10 o
  -4   5  32        5.58       19.71      7.73 o
  -3   5  32        0.94        0.39      5.80 o
  -2   5  32        0.48        2.88      4.45 o
  -1   5  32        6.76        0.50      4.83 o
   0   5  32        7.80        5.41      6.57 o
   1   5  32       19.62       28.84      5.87 o
   2   5  32        0.06        3.09      6.57 o
   3   5  32        6.41        6.96      6.96 o
  -2   6  32        8.70        7.34      6.18 o
  -1   6  32       44.80       54.10     10.05 o
   0   6  32       10.25        6.96      8.12 o
   1   6  32        0.00        4.25      7.73 o
   2   6  32        7.63       -2.32      6.96 o
  -5   1  33        7.25        7.22      2.91 o
  -4   1  33       79.69      100.48      4.99 o
  -3   1  33       19.15       28.49      3.94 o
  -2   1  33        4.91        0.79      4.47 o
  -1   1  33        1.04       -0.18      3.16 o
   0   1  33        0.58        1.50      2.98 o
   1   1  33        0.63        0.56      3.18 o
   2   1  33        1.17        4.55      2.99 o
   3   1  33       14.86       11.84      3.29 o
   4   1  33        0.11        4.58      3.11 o
  -5   2  33       11.12       28.60      8.50 o
  -4   2  33        5.75        6.21      3.60 o
  -3   2  33       10.48       11.81      5.02 o
  -2   2  33        0.08        1.76      2.46 o
  -1   2  33        4.12        3.76      2.58 o
   0   2  33        1.29        1.22      3.31 o
   1   2  33        0.93        0.69      3.49 o
   2   2  33        0.00        2.64      3.56 o
   3   2  33      122.40      145.35      7.73 o
   4   2  33       12.32       11.53      3.46 o
  -4   3  33        0.24       11.98      6.57 o
  -3   3  33        1.91       10.33      4.92 o
  -2   3  33        1.64        0.31      4.23 o
  -1   3  33        4.12       -0.55      4.05 o
   0   3  33        8.32        4.43      3.44 o
   1   3  33        7.16        9.59      3.94 o
   2   3  33        0.01        4.63      3.62 o
   3   3  33        5.72        4.62      3.66 o
  -4   4  33        2.70        1.93      6.18 o
  -3   4  33        0.06        2.32      6.18 o
  -2   4  33       11.13       10.19      5.11 o
  -1   4  33        0.97        7.48      3.98 o
   0   4  33        2.15        0.73      3.74 o
   1   4  33       13.13       16.91      4.51 o
   2   4  33       15.06       17.37      5.17 o
   3   4  33        3.77       -1.16      6.18 o
  -3   5  33        0.10        1.93      5.80 o
  -2   5  33       22.91       31.69      8.12 o
  -1   5  33        6.98        8.23      5.28 o
   0   5  33        1.39        5.32      4.90 o
   1   5  33       10.67        7.34      7.34 o
   2   5  33       10.47       22.80      8.50 o
  -4   0  34       28.35       32.46      5.00 o
  -3   0  34        7.25        8.86      4.07 o
  -2   0  34        1.23        1.93      5.41 o
  -1   0  34        5.62        8.50      6.18 o
   0   0  34        0.45       -2.35      3.90 o
   1   0  34       29.34       26.94      5.41 o
   2   0  34       17.15       14.42      7.15 o
   3   0  34        3.66       -0.36      4.23 o
  -4   1  34       10.73       15.71      3.40 o
  -3   1  34       15.99       20.23      3.23 o
  -2   1  34       16.83       23.25      5.48 o
  -1   1  34       18.19       15.25      3.86 o
   0   1  34        0.98        1.88      3.17 o
   1   1  34        0.39       -0.11      3.11 o
   2   1  34        0.97       -2.89      2.89 o
   3   1  34        1.54        2.51      3.05 o
  -4   2  34        2.80        4.72      4.35 o
  -3   2  34        0.15       -2.11      5.41 o
  -2   2  34        3.76        1.84      2.62 o
  -1   2  34       44.34       50.22      3.75 o
   0   2  34        0.01       -1.86      2.47 o
   1   2  34        7.57        4.92      3.69 o
   2   2  34        3.52        5.14      3.76 o
   3   2  34        1.78        2.56      3.75 o
  -3   3  34        2.95        0.77      5.41 o
  -2   3  34        8.12        7.55      4.62 o
  -1   3  34       15.19       18.73      4.96 o
   0   3  34       28.82       41.17      5.97 o
   1   3  34       27.11       36.99      4.96 o
   2   3  34       13.58       14.52      5.60 o
   3   3  34        6.07       -1.00      5.41 o
  -2   4  34        4.17        0.77      6.57 o
  -1   4  34        0.08        2.92      4.83 o
   0   4  34        6.40        0.59      4.50 o
   1   4  34        0.33        8.89      7.34 o
   2   4  34        0.16       -5.80      5.80 o
  -3   1  35        5.43        7.01      2.98 o
  -2   1  35        0.31       -1.90      2.71 o
  -1   1  35        0.68       -0.24      3.46 o
   0   1  35        0.02       -3.12      3.12 o
   1   1  35        9.67       10.22      3.63 o
   2   1  35        1.34        1.22      3.03 o
   3   1  35        0.14        2.32      6.57 o
  -2   2  35        1.05       -0.84      4.55 o
  -1   2  35       42.62       46.50      3.75 o
   0   2  35        6.29        4.86      2.62 o
   1   2  35       12.92       19.35      4.61 o
   2   2  35       21.67       33.10      6.01 o
  -1   3  35        3.82        3.86      7.73 o
   0   3  35       12.67       13.01      6.76 o
   1   3  35        1.60       10.97      5.60 o
   2   3  35       15.25       27.05      8.50 o
  -2   0  36       11.21        8.12      5.02 o
   1   0  36        9.50       -2.71      6.57 o
  -2   1  36        1.62       -0.77      4.25 o
  -1   1  36        8.26        6.92      3.72 o
   0   1  36        5.00       -6.18      6.96 o
   1   1  36        1.48        0.00      6.57 o
  -1   2  36        1.72        6.49      4.44 o
   0   2  36       11.88       12.93      4.06 o
   1   2  36        6.82        3.48      6.96 o
 
